# Supplementary material for: A single-cell map of vascular and tissue lymphocytes identifies proliferative TCF-1+ human innate lymphoid cells
Source: Front Immunol. 2022 Jul 27;13:902881. doi: 10.3389/fimmu.2022.902881 (PMC9364238; doi:10.3389/fimmu.2022.902881)
Supplement: Supplementary Table 2 — Genes in each human ILC cluster from the spleens of HSPC-engrafted MISTRG mice as defined by single-cell RNA-sequencing. [file Table_2.xlsx]

## Sheet: spleenILC_postsubset_markers_17
Supplementary Table 2. Genes in each human ILC cluster from the spleens of HSPC-engrafted MISTRG mice as defined by single-cell RNA-sequencing.
	p_val	avg_log2FC	pct.1	pct.2	p_val_adj	cluster	gene
S100A4	3.31551e-57	0.43116	0.988	0.942	5.67947e-53	0	S100A4
METTL22	8.26574e-44	0.636204	0.455	0.253	1.41592e-39	0	METTL22
TRDC	8.9715e-39	0.362622	0.91	0.803	1.53682e-34	0	TRDC
FXYD5	4.01653e-37	0.472077	0.765	0.613	6.88032e-33	0	FXYD5
CD52	5.36533e-36	0.298781	0.981	0.936	9.19081e-32	0	CD52
LST1	8.64605e-35	0.397031	0.853	0.753	1.48107e-30	0	LST1
NFKBIA	1.52628e-33	0.547348	0.65	0.485	2.61452e-29	0	NFKBIA
TPT1	2.51762e-31	0.302818	0.962	0.902	4.31268e-27	0	TPT1
FCER1G	1.60134e-28	0.423886	0.626	0.473	2.7431e-24	0	FCER1G
TMEM107	3.21953e-28	0.844264	0.477	0.343	5.51506e-24	0	TMEM107
LTB	2.06386e-26	0.305798	0.979	0.959	3.53538e-22	0	LTB
ANXA1	8.17711e-26	0.547847	0.483	0.343	1.40074e-21	0	ANXA1
LGALS1	6.88203e-25	0.553112	0.625	0.511	1.17889e-20	0	LGALS1
S100A6	3.30503e-24	0.458038	0.763	0.644	5.66151e-20	0	S100A6
S100A10	4.10194e-24	0.517949	0.682	0.556	7.02662e-20	0	S100A10
IFITM2	1.44354e-23	0.318786	0.877	0.796	2.47278e-19	0	IFITM2
CALM1	1.59925e-23	0.35966	0.744	0.609	2.73952e-19	0	CALM1
CRIP1	2.00105e-21	0.684148	0.58	0.451	3.4278e-17	0	CRIP1
FOS	5.26408e-21	0.411697	0.809	0.719	9.01736e-17	0	FOS
ZFP36L1	6.69699e-20	0.447913	0.585	0.466	1.1472e-15	0	ZFP36L1
SH3BGRL3	9.47243e-20	0.293264	0.872	0.782	1.62263e-15	0	SH3BGRL3
XCL2	7.30409e-19	0.442299	0.382	0.26	1.25119e-14	0	XCL2
TMIGD2	2.75984e-18	0.489283	0.305	0.196	4.72761e-14	0	TMIGD2
DUSP1	5.49591e-18	0.421559	0.563	0.451	9.41449e-14	0	DUSP1
CDC42	1.71003e-17	0.262932	0.805	0.72	2.92929e-13	0	CDC42
S100A11	1.92194e-16	0.320085	0.633	0.517	3.29228e-12	0	S100A11
CKLF	2.15939e-16	0.398105	0.598	0.505	3.69904e-12	0	CKLF
AC245014.3	3.2515e-16	0.629626	0.432	0.338	5.56983e-12	0	AC245014.3
TYROBP	3.32814e-16	0.360986	0.503	0.387	5.7011e-12	0	TYROBP
TNFRSF25	4.61449e-16	0.454267	0.281	0.18	7.90463e-12	0	TNFRSF25
CD44	6.19243e-16	0.406793	0.52	0.41	1.06076e-11	0	CD44
ITGB1	5.58871e-15	0.425049	0.513	0.413	9.57346e-11	0	ITGB1
ZFP36	8.30706e-15	0.485268	0.376	0.274	1.423e-10	0	ZFP36
SLA	6.83958e-14	0.45655	0.269	0.182	1.17162e-09	0	SLA
PPP3CA	1.82384e-13	0.409165	0.381	0.283	3.12424e-09	0	PPP3CA
ARPC1B	2.57008e-13	0.376611	0.418	0.326	4.40255e-09	0	ARPC1B
CD69	4.15419e-13	0.262356	0.68	0.573	7.11612e-09	0	CD69
TIMP1	7.67755e-13	0.350948	0.35	0.258	1.31516e-08	0	TIMP1
EMP3	1.03973e-12	0.321303	0.645	0.561	1.78105e-08	0	EMP3
TSPO	4.75225e-12	0.364415	0.419	0.333	8.1406e-08	0	TSPO
TNFRSF18	9.86295e-12	0.301491	0.434	0.333	1.68952e-07	0	TNFRSF18
FOSB	5.78178e-11	0.41584	0.311	0.231	9.90419e-07	0	FOSB
CDC42SE1	6.35429e-11	0.301876	0.519	0.435	1.08849e-06	0	CDC42SE1
CTSW	2.11032e-10	0.267456	0.551	0.467	3.61497e-06	0	CTSW
JUNB	3.6913e-10	0.336068	0.531	0.452	6.3232e-06	0	JUNB
PRMT9	5.2425e-10	0.482823	0.277	0.203	8.9804e-06	0	PRMT9
C1orf56	9.39926e-10	0.311564	0.54	0.462	1.61009e-05	0	C1orf56
PPP1R15A	1.58796e-09	0.311777	0.412	0.331	2.72017e-05	0	PPP1R15A
TNFRSF4	1.64009e-09	0.253102	0.383	0.3	2.80948e-05	0	TNFRSF4
VIM	1.66815e-09	0.337816	0.509	0.442	2.85753e-05	0	VIM
PNRC1	5.05473e-09	0.261383	0.475	0.398	8.65876e-05	0	PNRC1
LAPTM5	5.65003e-09	0.334149	0.267	0.198	9.6785e-05	0	LAPTM5
TRGC1	6.10065e-09	0.3023	0.4	0.324	0.000104504	0	TRGC1
AC007952.4	6.51935e-09	0.348078	0.367	0.296	0.000111676	0	AC007952.4
JUN	9.19217e-09	0.279976	0.537	0.465	0.000157462	0	JUN
TRAC	9.55252e-09	0.313215	0.32	0.248	0.000163635	0	TRAC
IER2	1.09097e-08	0.262182	0.555	0.478	0.000186884	0	IER2
RHOC	1.34755e-08	0.35023	0.263	0.196	0.000230835	0	RHOC
GPR65	4.39238e-08	0.29027	0.271	0.203	0.000752415	0	GPR65
JUND	6.80573e-08	0.299438	0.381	0.315	0.00116582	0	JUND
C16orf54	1.45658e-07	0.346409	0.26	0.198	0.00249512	0	C16orf54
SELENOS	2.6911e-07	0.265742	0.314	0.249	0.00460985	0	SELENOS
YPEL5	4.08107e-07	0.3526	0.298	0.24	0.00699088	0	YPEL5
MPG	4.5285e-07	0.311567	0.259	0.202	0.00775731	0	MPG
LRRFIP1	1.19424e-06	0.302524	0.34	0.286	0.0204573	0	LRRFIP1
IFITM3	1.72902e-06	0.265122	0.322	0.263	0.0296182	0	IFITM3
BST2	5.37534e-06	0.271021	0.334	0.281	0.0920796	0	BST2
CMTM6	1.22628e-05	0.284962	0.322	0.273	0.210062	0	CMTM6
TNFAIP3	3.35975e-05	0.283256	0.274	0.229	0.575525	0	TNFAIP3
PAK2	3.77821e-05	0.298729	0.322	0.283	0.647207	0	PAK2
B2M	8.10456e-87	0.385107	1	0.999	1.38831e-82	1	B2M
LTB1	2.49564e-48	0.517515	0.963	0.966	4.27504e-44	1	LTB
LST11	1.09596e-41	0.64438	0.779	0.786	1.87737e-37	1	LST1
HLA-B	9.53885e-31	0.408004	0.861	0.877	1.634e-26	1	HLA-B
KLRB1	2.12165e-28	0.306628	0.948	0.93	3.63438e-24	1	KLRB1
TRDC1	1.34651e-25	0.448478	0.832	0.837	2.30657e-21	1	TRDC
HLA-A	2.66776e-23	0.36768	0.851	0.877	4.56987e-19	1	HLA-A
HLA-C	1.18132e-20	0.389425	0.774	0.797	2.02359e-16	1	HLA-C
IFITM21	5.174e-20	0.405747	0.79	0.833	8.86307e-16	1	IFITM2
CD521	2.26831e-19	0.283597	0.935	0.956	3.88562e-15	1	CD52
TYROBP1	1.8893e-16	0.699553	0.448	0.412	3.23637e-12	1	TYROBP
TNFRSF41	1.28373e-14	0.820329	0.356	0.312	2.19903e-10	1	TNFRSF4
TNFRSF181	3.76763e-14	0.700751	0.391	0.353	6.45396e-10	1	TNFRSF18
FXYD51	4.64889e-14	0.46561	0.626	0.673	7.96355e-10	1	FXYD5
IFITM1	1.41543e-13	0.424857	0.653	0.666	2.42462e-09	1	IFITM1
FCER1G1	2.29519e-12	0.57985	0.507	0.525	3.93166e-08	1	FCER1G
DDX5	1.79445e-11	0.307193	0.763	0.844	3.0739e-07	1	DDX5
METTL221	1.63516e-10	0.656802	0.344	0.303	2.80104e-06	1	METTL22
XCL21	2.48928e-10	0.708015	0.333	0.282	4.26414e-06	1	XCL2
ITM2B	1.82851e-09	0.477096	0.521	0.577	3.13223e-05	1	ITM2B
CDC421	1.93091e-07	0.32781	0.684	0.771	0.00330765	1	CDC42
MTRNR2L8	5.22589e-05	0.255684	0.196	0.294	0.895194	1	MTRNR2L8
C1orf561	9.02755e-05	0.46671	0.473	0.491	1	1	C1orf56
STAT1	0.000100763	0.258372	0.184	0.27	1	1	STAT1
GNLY	0.000113585	0.434532	0.456	0.49	1	1	GNLY
ZFP36L11	0.000200648	0.356664	0.477	0.513	1	1	ZFP36L1
MTRNR2L12	0.000340982	0.32091	0.187	0.272	1	1	MTRNR2L12
ID2	0.000967646	0.39073	0.474	0.531	1	1	ID2
TOP2A	0	2.60726	0.687	0.046	0	2	TOP2A
NUSAP1	0	2.55679	0.667	0.039	0	2	NUSAP1
CENPF	0	2.5225	0.614	0.036	0	2	CENPF
BIRC5	0	1.93747	0.586	0.038	0	2	BIRC5
MKI67	0	1.83469	0.536	0.027	0	2	MKI67
GTSE1	9.15212e-301	1.62541	0.452	0.021	1.56776e-296	2	GTSE1
HIST1H4C	2.31679e-292	4.34959	0.928	0.262	3.96866e-288	2	HIST1H4C
ASPM	6.1246e-284	1.43836	0.378	0.011	1.04914e-279	2	ASPM
TUBA1B	4.13573e-280	2.48835	0.984	0.334	7.08451e-276	2	TUBA1B
CDK1	3.25826e-270	1.61602	0.454	0.027	5.5814e-266	2	CDK1
STMN1	1.09168e-255	2.27544	1	0.539	1.87005e-251	2	STMN1
HMGN2	2.53588e-248	2.30322	0.998	0.521	4.34396e-244	2	HMGN2
TUBB	1.20513e-246	2.16345	0.946	0.32	2.06439e-242	2	TUBB
HMGB2	3.95118e-246	2.72752	0.978	0.42	6.76837e-242	2	HMGB2
PCLAF	9.88701e-244	2.03843	0.853	0.194	1.69365e-239	2	PCLAF
SMC4	3.64769e-241	1.62014	0.633	0.081	6.24849e-237	2	SMC4
AURKB	5.1947e-235	1.344	0.4	0.024	8.89852e-231	2	AURKB
PTMA	1.78643e-232	1.23801	1	0.992	3.06016e-228	2	PTMA
HMGB1	2.17367e-230	1.93497	1	0.775	3.7235e-226	2	HMGB1
TYMS	2.73214e-225	1.56411	0.586	0.074	4.68016e-221	2	TYMS
TPX2	1.6481e-214	1.18077	0.333	0.016	2.8232e-210	2	TPX2
CCNA2	5.71104e-213	1.19117	0.359	0.021	9.78301e-209	2	CCNA2
UBE2C	9.56297e-209	2.09545	0.641	0.107	1.63814e-204	2	UBE2C
SPC25	3.97704e-202	1.1674	0.321	0.016	6.81268e-198	2	SPC25
PTTG1	8.83452e-198	1.80993	0.562	0.082	1.51335e-193	2	PTTG1
CKS1B	3.6603e-194	1.54181	0.629	0.105	6.27009e-190	2	CKS1B
HMMR	4.51449e-193	1.09385	0.267	0.009	7.73332e-189	2	HMMR
MAD2L1	4.49448e-192	1.35619	0.504	0.062	7.69904e-188	2	MAD2L1
DLGAP5	2.72749e-190	0.995409	0.253	0.007	4.6722e-186	2	DLGAP5
NUF2	1.88758e-187	1.1215	0.285	0.013	3.23343e-183	2	NUF2
C21orf58	3.44666e-184	0.962851	0.263	0.01	5.90414e-180	2	C21orf58
SMC2	1.08292e-182	1.13515	0.434	0.046	1.85504e-178	2	SMC2
KIF20B	1.46634e-182	1.16471	0.426	0.043	2.51184e-178	2	KIF20B
H2AFZ	2.8046e-180	1.57447	0.988	0.631	4.80428e-176	2	H2AFZ
CCDC34	2.73992e-179	1.16563	0.376	0.033	4.69348e-175	2	CCDC34
UBE2T	1.00606e-177	1.05694	0.38	0.034	1.72339e-173	2	UBE2T
HMGB3	3.22078e-174	1.22439	0.43	0.048	5.5172e-170	2	HMGB3
DUT	9.74578e-174	1.62517	0.715	0.162	1.66945e-169	2	DUT
CDCA8	8.18529e-171	0.944477	0.283	0.015	1.40214e-166	2	CDCA8
NUCKS1	1.07816e-165	1.66224	0.898	0.313	1.84688e-161	2	NUCKS1
CDC20	4.25783e-159	1.0717	0.277	0.017	7.29367e-155	2	CDC20
ANP32B	7.62807e-154	1.45594	0.831	0.246	1.30669e-149	2	ANP32B
ZWINT	9.9205e-154	1.01128	0.382	0.043	1.69938e-149	2	ZWINT
CCNB2	2.30657e-153	1.23574	0.293	0.022	3.95115e-149	2	CCNB2
RRM2	1.10439e-151	1.09955	0.323	0.029	1.89183e-147	2	RRM2
TMPO	4.15997e-149	1.23475	0.56	0.102	7.12602e-145	2	TMPO
EZH2	4.18865e-144	1.10011	0.424	0.058	7.17515e-140	2	EZH2
CENPW	1.6715e-141	1.07645	0.388	0.049	2.86328e-137	2	CENPW
CD1E	2.72912e-141	1.72041	0.516	0.098	4.67499e-137	2	CD1E
CENPM	4.12477e-139	0.969956	0.333	0.035	7.06573e-135	2	CENPM
NUCB2	6.59353e-138	1.2747	0.514	0.094	1.12947e-133	2	NUCB2
TUBB4B	8.31316e-133	1.21972	0.566	0.117	1.42404e-128	2	TUBB4B
CENPU	6.32292e-129	0.826181	0.251	0.019	1.08312e-124	2	CENPU
LMNB1	4.50067e-127	0.951612	0.333	0.04	7.70964e-123	2	LMNB1
HMGA1	1.92415e-124	1.0935	0.456	0.081	3.29607e-120	2	HMGA1
HELLS	1.22957e-123	1.13614	0.378	0.056	2.10625e-119	2	HELLS
ATAD2	6.9886e-123	1.11924	0.4	0.062	1.19715e-118	2	ATAD2
HIST2H2AC	5.93077e-121	1.06418	0.365	0.052	1.01594e-116	2	HIST2H2AC
KIF22	8.96906e-121	0.926928	0.355	0.048	1.5364e-116	2	KIF22
TK1	1.94475e-118	0.90968	0.257	0.023	3.33136e-114	2	TK1
H2AFX	5.85197e-117	0.850086	0.311	0.037	1.00244e-112	2	H2AFX
ARL6IP1	1.02128e-116	1.68002	0.651	0.19	1.74945e-112	2	ARL6IP1
KPNA2	2.63542e-115	1.02889	0.357	0.052	4.51447e-111	2	KPNA2
DTYMK	5.62949e-115	0.989401	0.396	0.064	9.64331e-111	2	DTYMK
SH2D1A	9.16611e-115	1.06307	0.426	0.075	1.57015e-110	2	SH2D1A
GMNN	1.60527e-114	0.825446	0.321	0.041	2.74982e-110	2	GMNN
ARPP21	1.6794e-114	0.969664	0.351	0.05	2.87681e-110	2	ARPP21
RNASEH2B	1.68057e-114	0.976919	0.532	0.113	2.87882e-110	2	RNASEH2B
AC084033.3	5.02635e-114	0.94325	0.452	0.084	8.61014e-110	2	AC084033.3
MZT1	6.49793e-114	1.00229	0.426	0.075	1.1131e-109	2	MZT1
SKA2	1.81209e-113	0.902342	0.365	0.055	3.10411e-109	2	SKA2
PCNA	1.33927e-112	1.02059	0.422	0.075	2.29416e-108	2	PCNA
UHRF1	1.55201e-112	0.891815	0.295	0.035	2.65859e-108	2	UHRF1
RAD21	4.13753e-112	1.02877	0.554	0.125	7.08759e-108	2	RAD21
CD1B	1.35537e-111	0.902441	0.337	0.047	2.32175e-107	2	CD1B
HIST1H1D	1.7296e-111	0.806469	0.299	0.036	2.9628e-107	2	HIST1H1D
TUBA1C	8.52067e-111	0.878037	0.273	0.03	1.45959e-106	2	TUBA1C
APOLD1	1.40534e-110	1.04447	0.283	0.033	2.40735e-106	2	APOLD1
DLEU2	3.59639e-110	0.881651	0.305	0.039	6.16061e-106	2	DLEU2
MARCKS	2.66138e-108	0.931651	0.375	0.061	4.55894e-104	2	MARCKS
BCL7A	5.13156e-108	0.836862	0.301	0.038	8.79036e-104	2	BCL7A
CLSPN	1.27494e-106	0.953537	0.351	0.055	2.18398e-102	2	CLSPN
HIST1H2BH	2.22133e-106	0.916579	0.255	0.027	3.80513e-102	2	HIST1H2BH
USP1	6.11494e-104	0.895478	0.426	0.081	1.04749e-99	2	USP1
CKAP2	1.93866e-103	0.917961	0.317	0.045	3.32093e-99	2	CKAP2
AIF1	2.24363e-102	1.04438	0.578	0.149	3.84335e-98	2	AIF1
NREP	3.14833e-102	0.932348	0.436	0.087	5.39309e-98	2	NREP
GAPDH	2.21687e-101	0.99447	0.988	0.732	3.7975e-97	2	GAPDH
FABP5	1.26273e-99	0.949677	0.492	0.111	2.16306e-95	2	FABP5
LSM5	1.46888e-98	1.01115	0.803	0.275	2.5162e-94	2	LSM5
RPA3	4.34719e-98	0.93861	0.582	0.15	7.44674e-94	2	RPA3
NUDT1	9.02821e-97	0.828763	0.422	0.084	1.54653e-92	2	NUDT1
CBX1	2.58522e-96	0.874538	0.396	0.076	4.42848e-92	2	CBX1
H2AFV	4.68586e-96	1.02466	0.853	0.322	8.02688e-92	2	H2AFV
BCL11A	7.92136e-96	1.01661	0.331	0.055	1.35693e-91	2	BCL11A
CDCA7	1.25433e-95	0.843067	0.373	0.068	2.14866e-91	2	CDCA7
DEK	5.8135e-95	1.062	0.845	0.322	9.95853e-91	2	DEK
CARHSP1	1.18595e-93	0.933869	0.588	0.157	2.03154e-89	2	CARHSP1
UBE2S	1.46222e-92	0.852855	0.41	0.083	2.50478e-88	2	UBE2S
CKS2	1.51407e-92	1.10919	0.753	0.26	2.5936e-88	2	CKS2
AL365440.2	1.90217e-92	1.11327	0.361	0.067	3.25841e-88	2	AL365440.2
H3F3A	5.96812e-91	0.848151	0.996	0.884	1.02234e-86	2	H3F3A
ANP32E	3.24546e-90	1.04349	0.795	0.292	5.55947e-86	2	ANP32E
JPT1	3.64343e-90	0.987872	0.574	0.159	6.2412e-86	2	JPT1
SIVA1	4.19297e-90	1.00283	0.791	0.29	7.18256e-86	2	SIVA1
CALM2	6.20214e-90	1.10144	0.964	0.65	1.06243e-85	2	CALM2
SOX4	1.10906e-89	1.0128	0.827	0.333	1.89982e-85	2	SOX4
ITGB3BP	2.43885e-89	0.782761	0.329	0.057	4.17775e-85	2	ITGB3BP
LEF1	2.73121e-89	0.964442	0.49	0.122	4.67856e-85	2	LEF1
BCL11B	4.4016e-89	0.808504	0.404	0.083	7.53995e-85	2	BCL11B
PPIA	2.54446e-88	0.92769	0.972	0.714	4.35865e-84	2	PPIA
RAN	1.65492e-87	1.02364	0.863	0.358	2.83488e-83	2	RAN
ADA	2.41175e-87	0.930323	0.506	0.13	4.13133e-83	2	ADA
BEX3	2.88063e-86	0.768069	0.38	0.077	4.93451e-82	2	BEX3
PXMP2	2.93911e-86	0.751672	0.259	0.036	5.03469e-82	2	PXMP2
FXYD2	2.98732e-86	0.907948	0.309	0.052	5.11727e-82	2	FXYD2
IDH2	4.96723e-86	0.764463	0.488	0.119	8.50886e-82	2	IDH2
CBX5	5.91307e-86	0.739444	0.452	0.104	1.01291e-81	2	CBX5
LBR	1.83495e-84	0.837487	0.434	0.1	3.14327e-80	2	LBR
RANBP1	2.04166e-83	0.942964	0.773	0.284	3.49736e-79	2	RANBP1
SLC25A5	9.71194e-82	0.949442	0.817	0.327	1.66366e-77	2	SLC25A5
C12orf75	1.23871e-81	0.849314	0.641	0.199	2.1219e-77	2	C12orf75
TFDP2	3.05826e-80	1.03456	0.496	0.14	5.23881e-76	2	TFDP2
HDAC2	4.5025e-80	0.704588	0.496	0.127	7.71278e-76	2	HDAC2
DNMT1	3.78017e-79	0.820265	0.46	0.117	6.47544e-75	2	DNMT1
BUB3	4.25867e-79	0.844148	0.446	0.111	7.2951e-75	2	BUB3
HMGN1	7.38162e-79	0.903096	0.956	0.52	1.26447e-74	2	HMGN1
DNAJC9	3.3135e-78	0.759392	0.351	0.072	5.67603e-74	2	DNAJC9
HNRNPR	2.18889e-77	0.76141	0.602	0.182	3.74957e-73	2	HNRNPR
SRP9	4.75219e-77	0.794571	0.759	0.269	8.14051e-73	2	SRP9
MCM7	1.25617e-76	0.696928	0.351	0.073	2.15183e-72	2	MCM7
NASP	2.16009e-76	0.758233	0.572	0.169	3.70024e-72	2	NASP
PSIP1	8.71967e-75	0.773766	0.566	0.168	1.49368e-70	2	PSIP1
HIST1H2BN	3.85773e-73	0.806181	0.263	0.044	6.6083e-69	2	HIST1H2BN
HNRNPA1P48	5.94913e-73	0.6296	0.345	0.073	1.01909e-68	2	HNRNPA1P48
VRK1	7.40528e-73	0.62858	0.253	0.041	1.26852e-68	2	VRK1
PRKDC	3.19874e-72	0.668058	0.375	0.085	5.47944e-68	2	PRKDC
SRSF10	3.96146e-72	0.73328	0.62	0.197	6.78598e-68	2	SRSF10
SMS	2.8793e-70	0.712823	0.438	0.116	4.93224e-66	2	SMS
CD3G	4.4977e-70	0.725938	0.506	0.149	7.70456e-66	2	CD3G
H1FX	5.59078e-68	0.68624	0.653	0.222	9.577e-64	2	H1FX
DDX39A	7.38956e-68	0.713009	0.478	0.136	1.26583e-63	2	DDX39A
RBMX	8.71694e-68	0.729984	0.574	0.182	1.49321e-63	2	RBMX
ERH	1.08895e-67	0.819827	0.797	0.326	1.86538e-63	2	ERH
SNRPD1	5.27911e-67	0.854407	0.739	0.299	9.04311e-63	2	SNRPD1
MARCKSL1	9.54376e-66	0.671167	0.367	0.089	1.63485e-61	2	MARCKSL1
ANP32A	3.17467e-65	0.749175	0.578	0.19	5.43821e-61	2	ANP32A
MZT2B	9.62471e-65	0.77808	0.809	0.337	1.64871e-60	2	MZT2B
ILF2	1.1636e-64	0.595092	0.482	0.138	1.99325e-60	2	ILF2
ANAPC15	5.08856e-64	0.596136	0.341	0.079	8.71669e-60	2	ANAPC15
MZB1	1.63577e-63	0.768419	0.466	0.141	2.80208e-59	2	MZB1
PRDX3	5.4049e-63	0.657354	0.347	0.083	9.25859e-59	2	PRDX3
SSRP1	6.33005e-62	0.550352	0.291	0.062	1.08434e-57	2	SSRP1
DCK	1.09767e-61	0.659556	0.504	0.157	1.88031e-57	2	DCK
ZNF22	1.3297e-61	0.594026	0.402	0.108	2.27778e-57	2	ZNF22
SMC3	2.57915e-61	0.583433	0.402	0.108	4.41808e-57	2	SMC3
RAG1	3.51703e-61	0.510085	0.259	0.05	6.02467e-57	2	RAG1
JCHAIN	6.45361e-61	1.16573	0.446	0.14	1.1055e-56	2	JCHAIN
YBX1	2.73461e-60	0.762574	0.95	0.609	4.68439e-56	2	YBX1
EXOSC8	3.23839e-60	0.533979	0.283	0.06	5.54736e-56	2	EXOSC8
PSMA6	3.97194e-59	0.653039	0.47	0.144	6.80393e-55	2	PSMA6
CDK6	5.08742e-59	0.633899	0.269	0.057	8.71476e-55	2	CDK6
PTP4A2	6.64315e-59	0.746669	0.643	0.245	1.13797e-54	2	PTP4A2
CBX3	4.27377e-58	0.725899	0.795	0.336	7.32097e-54	2	CBX3
RBBP7	7.84206e-58	0.501018	0.315	0.074	1.34335e-53	2	RBBP7
HP1BP3	1.28586e-57	0.663048	0.516	0.171	2.20268e-53	2	HP1BP3
CENPK	1.6677e-57	0.639133	0.309	0.074	2.85676e-53	2	CENPK
PTGES3	1.80931e-57	0.681386	0.691	0.264	3.09934e-53	2	PTGES3
YWHAE	2.0817e-57	0.708834	0.699	0.273	3.56595e-53	2	YWHAE
SLIRP	2.4003e-57	0.659922	0.53	0.177	4.11172e-53	2	SLIRP
SNRNP25	2.44786e-57	0.574089	0.319	0.077	4.19319e-53	2	SNRNP25
TXN	2.00899e-56	0.725012	0.747	0.315	3.4414e-52	2	TXN
NONO	2.54973e-55	0.603836	0.534	0.179	4.36769e-51	2	NONO
HNRNPA1	2.75191e-55	0.730989	0.95	0.598	4.71403e-51	2	HNRNPA1
VDAC3	5.4649e-55	0.564592	0.341	0.089	9.36138e-51	2	VDAC3
LSM4	7.60279e-55	0.673091	0.596	0.217	1.30236e-50	2	LSM4
IFI16	8.53373e-55	0.599692	0.637	0.235	1.46183e-50	2	IFI16
LDHB	1.51219e-54	0.720366	0.737	0.312	2.59038e-50	2	LDHB
BAZ1B	2.75645e-54	0.463016	0.289	0.067	4.72179e-50	2	BAZ1B
MYL6B	3.4852e-54	0.472502	0.267	0.059	5.97014e-50	2	MYL6B
HPRT1	8.049e-54	0.519754	0.317	0.08	1.37879e-49	2	HPRT1
HNRNPA2B1	1.08384e-53	0.73059	0.908	0.508	1.85662e-49	2	HNRNPA2B1
SNRPE	1.11377e-53	0.743216	0.741	0.318	1.90789e-49	2	SNRPE
MSI2	1.37724e-53	0.532049	0.382	0.108	2.35921e-49	2	MSI2
HNRNPD	2.10556e-53	0.647444	0.568	0.202	3.60683e-49	2	HNRNPD
ZSCAN16-AS1	2.81188e-53	0.555187	0.367	0.102	4.81675e-49	2	ZSCAN16-AS1
COX8A	4.33281e-53	0.717541	0.888	0.458	7.4221e-49	2	COX8A
CMSS1	7.07417e-53	0.541675	0.333	0.087	1.2118e-48	2	CMSS1
PAFAH1B3	1.31085e-52	0.541127	0.319	0.082	2.24549e-48	2	PAFAH1B3
NAP1L1	5.04409e-52	0.733132	0.88	0.463	8.64052e-48	2	NAP1L1
HNRNPAB	5.1937e-52	0.650106	0.627	0.24	8.89681e-48	2	HNRNPAB
PRDX2	5.99133e-52	0.670055	0.588	0.217	1.02631e-47	2	PRDX2
RBBP4	7.44033e-52	0.62811	0.588	0.218	1.27453e-47	2	RBBP4
SNRPF	9.4744e-52	0.646252	0.747	0.318	1.62297e-47	2	SNRPF
SMC1A	8.36522e-51	0.562939	0.371	0.108	1.43296e-46	2	SMC1A
NUDCD2	8.96117e-51	0.451471	0.293	0.072	1.53505e-46	2	NUDCD2
LSM3	1.05972e-50	0.512993	0.478	0.156	1.81531e-46	2	LSM3
HSP90AA1	2.27495e-50	0.749706	0.934	0.599	3.89699e-46	2	HSP90AA1
MRPL23	6.29697e-50	0.472933	0.317	0.083	1.07867e-45	2	MRPL23
NPM1	6.30266e-50	0.772544	0.793	0.393	1.07964e-45	2	NPM1
IMMP1L	1.43333e-49	0.510194	0.281	0.069	2.45529e-45	2	IMMP1L
PA2G4	3.59955e-49	0.77951	0.753	0.363	6.16602e-45	2	PA2G4
CDK4	3.78472e-49	0.498169	0.265	0.063	6.48322e-45	2	CDK4
ANAPC11	5.17339e-49	0.550028	0.631	0.244	8.86202e-45	2	ANAPC11
KHDRBS1	8.83653e-49	0.568127	0.516	0.182	1.5137e-44	2	KHDRBS1
TPGS2	2.08763e-48	0.455678	0.291	0.074	3.57612e-44	2	TPGS2
GSTP1	7.75284e-48	0.609824	0.633	0.254	1.32806e-43	2	GSTP1
SLBP	1.2754e-47	0.583751	0.283	0.073	2.18476e-43	2	SLBP
MIR181A1HG	2.38256e-47	0.496938	0.337	0.096	4.08133e-43	2	MIR181A1HG
CALM3	2.64749e-47	0.562436	0.671	0.271	4.53516e-43	2	CALM3
ILF3	3.53645e-47	0.384326	0.341	0.096	6.05794e-43	2	ILF3
CDKN2D	6.16655e-47	0.557163	0.442	0.147	1.05633e-42	2	CDKN2D
PSMD7	6.38011e-47	0.372448	0.444	0.145	1.09291e-42	2	PSMD7
NCL	8.69906e-47	0.748701	0.888	0.52	1.49015e-42	2	NCL
SMARCA4	8.96293e-47	0.396837	0.291	0.075	1.53535e-42	2	SMARCA4
SRSF9	1.23564e-46	0.449951	0.52	0.183	2.11665e-42	2	SRSF9
RPL26L1	2.29392e-46	0.445977	0.299	0.08	3.92948e-42	2	RPL26L1
PPIG	3.7437e-46	0.507826	0.492	0.173	6.41296e-42	2	PPIG
PSMA2	3.88924e-46	0.484087	0.614	0.232	6.66227e-42	2	PSMA2
NDUFB6	4.99552e-46	0.418949	0.388	0.12	8.55733e-42	2	NDUFB6
HSPB1	7.78953e-46	0.614431	0.582	0.229	1.33435e-41	2	HSPB1
CCT2	8.70209e-46	0.408785	0.355	0.104	1.49067e-41	2	CCT2
UGP2	1.32425e-45	0.495762	0.367	0.112	2.26845e-41	2	UGP2
RHEB	1.39936e-45	0.472622	0.456	0.154	2.39711e-41	2	RHEB
MRPL57	2.22841e-45	0.541576	0.62	0.248	3.81727e-41	2	MRPL57
YWHAQ	2.54622e-45	0.507975	0.645	0.259	4.36167e-41	2	YWHAQ
XPO1	3.36124e-45	0.408006	0.307	0.084	5.75781e-41	2	XPO1
SNRPG	3.61142e-45	0.586341	0.737	0.32	6.18636e-41	2	SNRPG
DKC1	3.86737e-45	0.45493	0.271	0.07	6.62481e-41	2	DKC1
NDUFA7	5.21941e-45	0.469173	0.299	0.082	8.94085e-41	2	NDUFA7
SFPQ	5.99423e-45	0.552325	0.582	0.227	1.02681e-40	2	SFPQ
PDS5B	6.10642e-45	0.484464	0.291	0.078	1.04603e-40	2	PDS5B
NOP56	8.57006e-45	0.51878	0.388	0.124	1.46805e-40	2	NOP56
LDHA	1.54773e-44	0.545989	0.596	0.236	2.65126e-40	2	LDHA
MIS18BP1	1.85019e-44	0.465277	0.335	0.098	3.16937e-40	2	MIS18BP1
KPNB1	4.10303e-44	0.473637	0.418	0.141	7.02849e-40	2	KPNB1
ATP1B3	4.74356e-44	0.449243	0.265	0.068	8.12571e-40	2	ATP1B3
GLRX5	5.58613e-44	0.365717	0.291	0.078	9.56904e-40	2	GLRX5
FYB1	6.03235e-44	0.476859	0.518	0.192	1.03334e-39	2	FYB1
PBRM1	6.38982e-44	0.445744	0.315	0.09	1.09458e-39	2	PBRM1
SNRPA1	8.40499e-44	0.470605	0.353	0.107	1.43977e-39	2	SNRPA1
HSPD1	9.38474e-44	0.521931	0.402	0.132	1.60761e-39	2	HSPD1
SRSF2	1.01275e-43	0.584242	0.771	0.356	1.73485e-39	2	SRSF2
TOP1	1.19705e-42	0.496727	0.376	0.122	2.05055e-38	2	TOP1
BANF1	1.3239e-42	0.435825	0.606	0.237	2.26784e-38	2	BANF1
SRSF3	2.26088e-42	0.608262	0.878	0.475	3.87288e-38	2	SRSF3
CHCHD7	4.89549e-42	0.372425	0.263	0.069	8.38598e-38	2	CHCHD7
SUMO2	5.11935e-42	0.601605	0.916	0.539	8.76944e-38	2	SUMO2
PCBP2	6.19201e-42	0.538094	0.779	0.351	1.06069e-37	2	PCBP2
SUZ12	8.36323e-42	0.408064	0.315	0.092	1.43262e-37	2	SUZ12
FUBP1	9.545e-42	0.370404	0.299	0.084	1.63506e-37	2	FUBP1
HIST1H1C	1.11531e-41	0.508899	0.42	0.145	1.91053e-37	2	HIST1H1C
FKBP3	1.30503e-41	0.41449	0.353	0.11	2.23551e-37	2	FKBP3
EBP	4.9016e-41	0.351199	0.265	0.071	8.39644e-37	2	EBP
MDH1	5.75799e-41	0.464631	0.351	0.111	9.86343e-37	2	MDH1
ESD	8.37887e-41	0.414858	0.506	0.188	1.4353e-36	2	ESD
PSMB7	8.64096e-41	0.462611	0.534	0.205	1.4802e-36	2	PSMB7
PSMB2	9.48942e-41	0.392908	0.522	0.194	1.62554e-36	2	PSMB2
ATP5F1B	1.09089e-40	0.450763	0.588	0.236	1.86869e-36	2	ATP5F1B
EIF4E	1.13636e-40	0.448834	0.506	0.189	1.94658e-36	2	EIF4E
RTRAF	2.58759e-40	0.399484	0.512	0.191	4.43254e-36	2	RTRAF
CTCF	2.81862e-40	0.368053	0.339	0.105	4.82829e-36	2	CTCF
CCT5	3.49113e-40	0.356892	0.293	0.085	5.98031e-36	2	CCT5
SNRPB	5.05356e-40	0.546428	0.721	0.329	8.65675e-36	2	SNRPB
PNRC2	5.05928e-40	0.399961	0.343	0.108	8.66655e-36	2	PNRC2
ARL6IP6	5.10547e-40	0.372172	0.265	0.072	8.74567e-36	2	ARL6IP6
ADD3	5.38749e-40	0.503225	0.398	0.138	9.22877e-36	2	ADD3
SNRNP40	5.48073e-40	0.347173	0.297	0.086	9.38849e-36	2	SNRNP40
SRSF1	8.21344e-40	0.398192	0.309	0.092	1.40696e-35	2	SRSF1
ITGA4	1.38009e-39	0.397505	0.273	0.076	2.36409e-35	2	ITGA4
THRAP3	4.98324e-39	0.402339	0.466	0.17	8.53629e-35	2	THRAP3
PNN	6.69749e-39	0.395136	0.43	0.153	1.14728e-34	2	PNN
PPM1G	6.70824e-39	0.469455	0.408	0.144	1.14912e-34	2	PPM1G
COX17	1.13566e-38	0.45726	0.697	0.303	1.94538e-34	2	COX17
SYNC	1.63092e-38	0.43565	0.269	0.076	2.79377e-34	2	SYNC
TALDO1	2.4169e-38	0.367439	0.426	0.151	4.14015e-34	2	TALDO1
SAE1	3.49348e-38	0.373327	0.251	0.068	5.98434e-34	2	SAE1
HSPB11	4.5039e-38	0.390378	0.325	0.103	7.71518e-34	2	HSPB11
TNRC6C	4.67122e-38	0.386428	0.255	0.07	8.0018e-34	2	TNRC6C
HNRNPH3	4.96875e-38	0.352334	0.357	0.117	8.51147e-34	2	HNRNPH3
ATP5MC3	1.52815e-37	0.552225	0.849	0.436	2.61773e-33	2	ATP5MC3
RBM25	2.42506e-37	0.434524	0.608	0.256	4.15413e-33	2	RBM25
HNRNPC	2.68756e-37	0.544893	0.767	0.366	4.60379e-33	2	HNRNPC
HNRNPF	3.33308e-37	0.448108	0.604	0.25	5.70956e-33	2	HNRNPF
MORF4L2	5.7503e-37	0.396917	0.323	0.103	9.85027e-33	2	MORF4L2
RNASEH2C	6.86489e-37	0.344202	0.456	0.17	1.17596e-32	2	RNASEH2C
PSMA3	7.19113e-37	0.316431	0.422	0.15	1.23184e-32	2	PSMA3
EIF4A3	8.98778e-37	0.354796	0.261	0.074	1.53961e-32	2	EIF4A3
CCT8	1.07386e-36	0.386932	0.386	0.134	1.83953e-32	2	CCT8
UQCRFS1	1.10381e-36	0.372053	0.448	0.166	1.89083e-32	2	UQCRFS1
NAA38	1.70199e-36	0.404921	0.57	0.234	2.91551e-32	2	NAA38
NDUFAF3	1.78279e-36	0.281783	0.48	0.179	3.05393e-32	2	NDUFAF3
CASP2	1.93343e-36	0.45855	0.265	0.078	3.31197e-32	2	CASP2
NDUFB4	2.29727e-36	0.448092	0.685	0.299	3.93522e-32	2	NDUFB4
MED30	3.65096e-36	0.332924	0.367	0.125	6.2541e-32	2	MED30
SRPK2	7.15094e-36	0.39299	0.283	0.086	1.22496e-31	2	SRPK2
MRPL51	1.03037e-35	0.409957	0.564	0.23	1.76502e-31	2	MRPL51
MINOS1	1.12432e-35	0.353288	0.54	0.214	1.92596e-31	2	MINOS1
ITGAE	1.15989e-35	0.33309	0.382	0.134	1.9869e-31	2	ITGAE
TPR	1.29663e-35	0.314121	0.486	0.188	2.22113e-31	2	TPR
NDUFS6	1.3579e-35	0.431936	0.649	0.285	2.32608e-31	2	NDUFS6
TAF11	1.76195e-35	0.346548	0.369	0.127	3.01821e-31	2	TAF11
SMARCC1	1.84291e-35	0.264826	0.269	0.079	3.15691e-31	2	SMARCC1
LUC7L3	2.36959e-35	0.410083	0.496	0.197	4.05911e-31	2	LUC7L3
NME1	2.4707e-35	0.329069	0.412	0.149	4.23231e-31	2	NME1
ITM2A	2.81007e-35	0.380176	0.412	0.152	4.81365e-31	2	ITM2A
PIN4	3.16228e-35	0.304467	0.418	0.152	5.41698e-31	2	PIN4
SSBP2	3.34823e-35	0.273601	0.343	0.115	5.73553e-31	2	SSBP2
SLC25A3	5.89037e-35	0.469617	0.689	0.318	1.00902e-30	2	SLC25A3
MAGOH	6.19408e-35	0.339252	0.456	0.173	1.06105e-30	2	MAGOH
TUBA1A	6.44007e-35	0.407199	0.438	0.166	1.10318e-30	2	TUBA1A
SUPT16H	1.43277e-34	0.408879	0.283	0.089	2.45433e-30	2	SUPT16H
SNRPD3	1.44162e-34	0.344379	0.526	0.211	2.4695e-30	2	SNRPD3
PSMC3	1.51368e-34	0.312179	0.416	0.153	2.59294e-30	2	PSMC3
DMAC1	1.83176e-34	0.363539	0.412	0.153	3.1378e-30	2	DMAC1
DDX46	2.25103e-34	0.342136	0.588	0.246	3.85602e-30	2	DDX46
NUDT21	2.73182e-34	0.312836	0.279	0.085	4.67961e-30	2	NUDT21
H2AFY	2.9376e-34	0.480826	0.737	0.344	5.03212e-30	2	H2AFY
CCDC167	3.7602e-34	0.369825	0.452	0.175	6.44121e-30	2	CCDC167
SET	4.11041e-34	0.593058	0.908	0.557	7.04113e-30	2	SET
HSBP1	4.23204e-34	0.300888	0.398	0.144	7.24949e-30	2	HSBP1
ZC3H13	4.85216e-34	0.278329	0.371	0.13	8.31174e-30	2	ZC3H13
PRPF40A	5.07366e-34	0.370985	0.339	0.116	8.69117e-30	2	PRPF40A
MRPS18C	7.33539e-34	0.330372	0.367	0.13	1.25655e-29	2	MRPS18C
NDUFA9	8.3211e-34	0.256264	0.271	0.082	1.4254e-29	2	NDUFA9
SNRNP27	8.36693e-34	0.340042	0.375	0.134	1.43325e-29	2	SNRNP27
HSP90B1	8.94084e-34	0.455078	0.406	0.154	1.53157e-29	2	HSP90B1
MT-ND6	8.94393e-34	0.291903	0.331	0.111	1.5321e-29	2	MT-ND6
CLTA	9.36186e-34	0.361162	0.434	0.164	1.60369e-29	2	CLTA
CHTOP	9.65462e-34	0.321798	0.259	0.077	1.65384e-29	2	CHTOP
VBP1	9.93723e-34	0.3405	0.281	0.088	1.70225e-29	2	VBP1
VPS29	1.17035e-33	0.363895	0.436	0.167	2.00481e-29	2	VPS29
PSMG2	2.0794e-33	0.345165	0.253	0.076	3.56202e-29	2	PSMG2
APBB1IP	2.1959e-33	0.280207	0.279	0.087	3.76157e-29	2	APBB1IP
PGP	2.50173e-33	0.35391	0.267	0.082	4.28546e-29	2	PGP
GPANK1	4.81778e-33	0.327605	0.251	0.075	8.25286e-29	2	GPANK1
RBX1	6.86247e-33	0.470133	0.789	0.397	1.17554e-28	2	RBX1
TKT	7.038e-33	0.29079	0.299	0.097	1.20561e-28	2	TKT
TIMM10	8.12775e-33	0.327707	0.299	0.098	1.39228e-28	2	TIMM10
GSTO1	8.87949e-33	0.282991	0.325	0.11	1.52106e-28	2	GSTO1
CACYBP	1.08228e-32	0.342841	0.295	0.097	1.85395e-28	2	CACYBP
GLO1	1.21437e-32	0.379243	0.251	0.076	2.08021e-28	2	GLO1
RPS21	1.50362e-32	0.415327	0.996	0.886	2.5757e-28	2	RPS21
XRCC5	2.29721e-32	0.340814	0.464	0.187	3.93511e-28	2	XRCC5
GTF2A2	2.46339e-32	0.300785	0.355	0.126	4.21978e-28	2	GTF2A2
LSM6	2.99619e-32	0.290287	0.446	0.172	5.13248e-28	2	LSM6
CYC1	3.77756e-32	0.286528	0.365	0.131	6.47096e-28	2	CYC1
CLNS1A	5.12286e-32	0.297665	0.303	0.101	8.77547e-28	2	CLNS1A
CTBP1	5.14651e-32	0.283785	0.333	0.116	8.81597e-28	2	CTBP1
SMARCE1	6.92052e-32	0.292371	0.331	0.115	1.18549e-27	2	SMARCE1
RBM17	7.004e-32	0.26568	0.428	0.165	1.19979e-27	2	RBM17
NDUFA2	7.94345e-32	0.389803	0.61	0.268	1.36071e-27	2	NDUFA2
RALY	8.64436e-32	0.287957	0.42	0.16	1.48078e-27	2	RALY
NDUFB1	9.74554e-32	0.467669	0.827	0.435	1.66941e-27	2	NDUFB1
ATP5PB	1.50341e-31	0.319206	0.4	0.151	2.57534e-27	2	ATP5PB
POLR2K	2.25353e-31	0.289629	0.5	0.203	3.8603e-27	2	POLR2K
KIF5B	3.49933e-31	0.291743	0.277	0.09	5.99435e-27	2	KIF5B
CCT3	3.88341e-31	0.308185	0.327	0.114	6.65227e-27	2	CCT3
CD3E	4.47937e-31	0.263301	0.52	0.216	7.67317e-27	2	CD3E
PGAM1	5.70639e-31	0.279336	0.375	0.139	9.77505e-27	2	PGAM1
RPS8	6.44451e-31	0.3655	1	0.963	1.10394e-26	2	RPS8
FUS	6.76558e-31	0.274689	0.653	0.287	1.15894e-26	2	FUS
MTF2	1.33032e-30	0.284108	0.301	0.102	2.27885e-26	2	MTF2
COX7A2	1.76757e-30	0.458635	0.924	0.573	3.02784e-26	2	COX7A2
EID1	5.11031e-30	0.305006	0.558	0.242	8.75396e-26	2	EID1
TMX1	6.3217e-30	0.350277	0.285	0.097	1.08291e-25	2	TMX1
ID3	6.44575e-30	0.415154	0.269	0.089	1.10416e-25	2	ID3
RSRC2	8.05312e-30	0.32002	0.528	0.226	1.3795e-25	2	RSRC2
EIF3A	8.60793e-30	0.367245	0.482	0.203	1.47454e-25	2	EIF3A
SRSF11	8.76077e-30	0.347879	0.639	0.293	1.50072e-25	2	SRSF11
DCP2	9.19298e-30	0.266076	0.255	0.081	1.57476e-25	2	DCP2
CSNK2B	9.28153e-30	0.257633	0.472	0.192	1.58993e-25	2	CSNK2B
SELL	1.18723e-29	0.28052	0.305	0.107	2.03372e-25	2	SELL
THOC2	1.32752e-29	0.260263	0.291	0.099	2.27404e-25	2	THOC2
HINT2	1.32875e-29	0.312086	0.345	0.128	2.27615e-25	2	HINT2
C1QBP	1.66006e-29	0.320925	0.436	0.176	2.84368e-25	2	C1QBP
XRCC6	1.7135e-29	0.255449	0.329	0.118	2.93522e-25	2	XRCC6
TMA16	2.01412e-29	0.316924	0.271	0.09	3.45018e-25	2	TMA16
GDI2	2.45173e-29	0.271796	0.369	0.139	4.19981e-25	2	GDI2
NDUFS3	2.62822e-29	0.282109	0.341	0.125	4.50214e-25	2	NDUFS3
LSM8	2.98946e-29	0.27063	0.466	0.191	5.12095e-25	2	LSM8
FDPS	3.10285e-29	0.263213	0.301	0.105	5.31517e-25	2	FDPS
TTC3	3.8966e-29	0.346539	0.251	0.081	6.67488e-25	2	TTC3
NDUFB11	5.26507e-29	0.362484	0.691	0.327	9.01906e-25	2	NDUFB11
NUP58	6.6519e-29	0.265852	0.271	0.09	1.13947e-24	2	NUP58
2022-09-06	7.80641e-29	0.269109	0.502	0.213	1.33724e-24	2	2022-09-06
PPP2CA	8.27153e-29	0.259043	0.369	0.14	1.41691e-24	2	PPP2CA
ATP5F1C	8.77719e-29	0.308663	0.514	0.219	1.50353e-24	2	ATP5F1C
TXNDC17	9.49551e-29	0.252715	0.351	0.131	1.62658e-24	2	TXNDC17
HNRNPA3	1.05491e-28	0.341523	0.689	0.324	1.80706e-24	2	HNRNPA3
NDUFB3	1.06019e-28	0.280388	0.458	0.189	1.8161e-24	2	NDUFB3
ELOC	1.21947e-28	0.259793	0.438	0.179	2.08895e-24	2	ELOC
DCTN3	1.52431e-28	0.344913	0.375	0.145	2.61114e-24	2	DCTN3
SRRM1	3.00936e-28	0.352923	0.757	0.366	5.15504e-24	2	SRRM1
HAT1	3.7718e-28	0.26868	0.275	0.094	6.46109e-24	2	HAT1
PARP1	4.99633e-28	0.250312	0.351	0.133	8.55871e-24	2	PARP1
AMD1	5.67586e-28	0.291401	0.277	0.096	9.72275e-24	2	AMD1
NDUFAB1	5.79286e-28	0.295581	0.428	0.175	9.92316e-24	2	NDUFAB1
TCEA1	5.88624e-28	0.258528	0.488	0.205	1.00831e-23	2	TCEA1
SF3B6	6.37091e-28	0.33407	0.502	0.218	1.09134e-23	2	SF3B6
ATP5MPL	7.66498e-28	0.450081	0.865	0.483	1.31301e-23	2	ATP5MPL
SF3B2	8.98966e-28	0.343324	0.414	0.171	1.53993e-23	2	SF3B2
ZRANB2	1.43676e-27	0.295483	0.361	0.141	2.46118e-23	2	ZRANB2
EIF1AX	1.62849e-27	0.272791	0.512	0.221	2.7896e-23	2	EIF1AX
MZT2A	1.95197e-27	0.333816	0.57	0.258	3.34372e-23	2	MZT2A
HNRNPA0	2.39147e-27	0.333843	0.685	0.328	4.09659e-23	2	HNRNPA0
CHCHD2	5.46823e-27	0.435521	0.892	0.539	9.36708e-23	2	CHCHD2
U2SURP	5.92876e-27	0.274031	0.392	0.158	1.0156e-22	2	U2SURP
RPL36A	6.60908e-27	0.4394	0.976	0.736	1.13214e-22	2	RPL36A
PIN1	6.69321e-27	0.255683	0.436	0.178	1.14655e-22	2	PIN1
TMCO1	8.62267e-27	0.276387	0.432	0.179	1.47706e-22	2	TMCO1
PPP1CC	1.12292e-26	0.291876	0.357	0.141	1.92356e-22	2	PPP1CC
FRG1	1.33077e-26	0.267877	0.398	0.162	2.27961e-22	2	FRG1
TXN2	2.38456e-26	0.251936	0.317	0.118	4.08475e-22	2	TXN2
PSMA4	2.95696e-26	0.400426	0.767	0.397	5.06528e-22	2	PSMA4
PSMB8	3.30062e-26	0.310096	0.544	0.246	5.65395e-22	2	PSMB8
SREK1	4.84345e-26	0.273044	0.353	0.139	8.29683e-22	2	SREK1
ENO1	9.73731e-26	0.412807	0.661	0.339	1.668e-21	2	ENO1
CD99	1.04412e-25	0.45616	0.753	0.422	1.78857e-21	2	CD99
MRPS16	1.98873e-25	0.265579	0.255	0.09	3.4067e-21	2	MRPS16
PHF14	2.82351e-25	0.25302	0.335	0.131	4.83667e-21	2	PHF14
G3BP1	2.87627e-25	0.306715	0.355	0.143	4.92705e-21	2	G3BP1
HMGN3	3.18466e-25	0.34461	0.709	0.357	5.45533e-21	2	HMGN3
PSMA5	3.20846e-25	0.259479	0.376	0.154	5.49609e-21	2	PSMA5
CFDP1	3.60558e-25	0.26198	0.38	0.156	6.17636e-21	2	CFDP1
FXR1	5.66505e-25	0.25388	0.285	0.104	9.70424e-21	2	FXR1
SPCS2	6.83021e-25	0.308335	0.606	0.284	1.17002e-20	2	SPCS2
SVIP	8.17833e-25	0.287988	0.293	0.11	1.40095e-20	2	SVIP
RBM8A	1.39668e-24	0.274981	0.641	0.31	2.39251e-20	2	RBM8A
SEM1	1.40046e-24	0.293396	0.643	0.306	2.39899e-20	2	SEM1
FKBP1A	1.59327e-24	0.270204	0.496	0.223	2.72927e-20	2	FKBP1A
EIF2S2	2.98794e-24	0.253222	0.532	0.243	5.11834e-20	2	EIF2S2
SATB1	5.33521e-24	0.344317	0.325	0.133	9.13921e-20	2	SATB1
NDUFS5	9.41144e-24	0.340279	0.733	0.381	1.61218e-19	2	NDUFS5
UQCRH	9.79214e-24	0.429249	0.755	0.409	1.67739e-19	2	UQCRH
FBL	1.67997e-23	0.283419	0.355	0.147	2.87779e-19	2	FBL
COX6A1	2.48904e-23	0.343314	0.811	0.435	4.26373e-19	2	COX6A1
ATP5MF	3.17052e-23	0.376083	0.831	0.476	5.43111e-19	2	ATP5MF
GNG5	8.08332e-23	0.267408	0.608	0.296	1.38467e-18	2	GNG5
CXCR4	8.20036e-23	0.313132	0.58	0.287	1.40472e-18	2	CXCR4
POMP	8.39992e-23	0.346786	0.787	0.418	1.43891e-18	2	POMP
HNRNPM	9.72967e-23	0.252603	0.482	0.219	1.66669e-18	2	HNRNPM
NDUFA4	2.98367e-22	0.365255	0.869	0.541	5.11103e-18	2	NDUFA4
NHP2	3.62494e-22	0.294144	0.43	0.195	6.20952e-18	2	NHP2
SUMO1	4.52202e-22	0.266172	0.667	0.339	7.74623e-18	2	SUMO1
WSB1	4.61566e-22	0.281876	0.311	0.126	7.90663e-18	2	WSB1
HNRNPDL	4.92522e-22	0.281347	0.771	0.405	8.4369e-18	2	HNRNPDL
TBCA	1.43201e-21	0.261144	0.647	0.323	2.45304e-17	2	TBCA
ATP5PF	1.55689e-21	0.336284	0.727	0.391	2.66696e-17	2	ATP5PF
COX6C	1.87108e-21	0.378602	0.924	0.6	3.20516e-17	2	COX6C
IGLL1	6.31618e-21	0.462346	0.41	0.191	1.08196e-16	2	IGLL1
ACTB	2.04126e-20	0.31166	1	0.971	3.49668e-16	2	ACTB
COX7B	2.36136e-20	0.258654	0.665	0.338	4.04502e-16	2	COX7B
UQCR10	1.13088e-19	0.275611	0.777	0.426	1.93721e-15	2	UQCR10
SERBP1	1.21747e-19	0.365737	0.717	0.403	2.08552e-15	2	SERBP1
EIF5A	6.68312e-19	0.299877	0.637	0.342	1.14482e-14	2	EIF5A
SUB1	1.34419e-18	0.332666	0.878	0.532	2.3026e-14	2	SUB1
ATP5IF1	1.37377e-18	0.264251	0.685	0.369	2.35327e-14	2	ATP5IF1
ACTG1	1.58247e-18	0.358477	0.93	0.69	2.71077e-14	2	ACTG1
HNRNPK	2.52631e-18	0.267137	0.717	0.393	4.32757e-14	2	HNRNPK
MORF4L1	4.34612e-18	0.29767	0.845	0.491	7.4449e-14	2	MORF4L1
HINT1	5.36784e-18	0.347598	0.946	0.68	9.1951e-14	2	HINT1
DYNLL1	9.12511e-18	0.303821	0.793	0.461	1.56313e-13	2	DYNLL1
MT-ND4	1.01272e-17	0.293509	0.968	0.796	1.73479e-13	2	MT-ND4
VIM1	2.54466e-17	0.293912	0.741	0.431	4.359e-13	2	VIM
ATP5MC2	5.32852e-17	0.313817	0.91	0.608	9.12775e-13	2	ATP5MC2
PSMA7	1.70042e-16	0.272584	0.767	0.441	2.91283e-12	2	PSMA7
CFL1	1.09366e-15	0.266373	0.984	0.817	1.87344e-11	2	CFL1
RPLP0	1.11441e-15	0.283656	0.966	0.789	1.90899e-11	2	RPLP0
UQCRQ	1.95715e-15	0.292366	0.857	0.518	3.3526e-11	2	UQCRQ
HSP90AB1	3.12121e-13	0.286646	0.695	0.443	5.34663e-09	2	HSP90AB1
MIF	4.03157e-11	0.268085	0.807	0.552	6.90608e-07	2	MIF
HNRNPH1	1.03175e-08	0.275605	0.837	0.616	0.000176738	2	HNRNPH1
ZBTB16	7.54172e-24	0.434566	0.262	0.092	1.2919e-19	3	ZBTB16
DUSP2	3.51538e-22	0.348043	0.343	0.141	6.02184e-18	3	DUSP2
RANBP11	1.27532e-17	0.363762	0.589	0.31	2.18463e-13	3	RANBP1
GAPDH1	4.43118e-17	0.385824	0.96	0.739	7.59062e-13	3	GAPDH
HSP90AB11	5.88147e-17	0.385763	0.745	0.442	1.00749e-12	3	HSP90AB1
LGALS11	1.13828e-16	0.45372	0.79	0.523	1.94988e-12	3	LGALS1
DNMT11	1.66699e-16	0.430919	0.3	0.138	2.85556e-12	3	DNMT1
PTPN6	3.00384e-16	0.322398	0.274	0.118	5.14558e-12	3	PTPN6
HNRNPAB1	6.33788e-16	0.354872	0.489	0.26	1.08568e-11	3	HNRNPAB
CCT4	1.1322e-15	0.327561	0.357	0.174	1.93945e-11	3	CCT4
HNRNPD1	2.92088e-15	0.281335	0.433	0.221	5.00347e-11	3	HNRNPD
NPM11	6.86594e-15	0.326051	0.697	0.409	1.17614e-10	3	NPM1
HSP90AA11	1.08464e-14	0.337469	0.908	0.608	1.85799e-10	3	HSP90AA1
RPL22L1	2.08959e-14	0.392011	0.513	0.292	3.57947e-10	3	RPL22L1
SNRPE1	4.35266e-14	0.313135	0.596	0.339	7.45611e-10	3	SNRPE
NASP1	5.09888e-14	0.308099	0.378	0.194	8.73437e-10	3	NASP
RPLP01	5.96454e-14	0.313787	0.967	0.792	1.02173e-09	3	RPLP0
COTL1	7.12709e-14	0.271275	0.281	0.131	1.22087e-09	3	COTL1
CD247	1.06435e-13	0.275073	0.409	0.212	1.82323e-09	3	CD247
HNRNPF1	1.616e-13	0.261894	0.489	0.267	2.76822e-09	3	HNRNPF
PPA1	1.9156e-13	0.356409	0.265	0.125	3.28142e-09	3	PPA1
VIM2	5.34312e-13	0.329275	0.695	0.441	9.15276e-09	3	VIM
SOX41	1.28089e-12	0.299206	0.596	0.363	2.19416e-08	3	SOX4
CANX	7.23902e-12	0.259369	0.251	0.12	1.24004e-07	3	CANX
TRGC11	7.24852e-12	0.316998	0.556	0.328	1.24167e-07	3	TRGC1
PKM	9.27621e-12	0.256139	0.385	0.21	1.58901e-07	3	PKM
DUT1	1.05434e-11	0.311124	0.376	0.203	1.80609e-07	3	DUT
SERBP11	1.23407e-11	0.306863	0.671	0.413	2.11396e-07	3	SERBP1
FKBP31	1.41203e-11	0.315006	0.251	0.124	2.41881e-07	3	FKBP3
CBX51	1.48321e-11	0.321853	0.255	0.129	2.54075e-07	3	CBX5
ATP5MC1	1.75293e-11	0.303009	0.473	0.277	3.00277e-07	3	ATP5MC1
NAP1L11	2.24542e-11	0.271625	0.771	0.481	3.8464e-07	3	NAP1L1
RAD23A	2.86022e-11	0.259716	0.267	0.133	4.89957e-07	3	RAD23A
RPSA	3.26246e-11	0.283756	0.969	0.805	5.58859e-07	3	RPSA
HSPD11	3.72624e-11	0.288233	0.286	0.148	6.38305e-07	3	HSPD1
CD7	3.84798e-11	0.26551	0.707	0.464	6.59158e-07	3	CD7
C12orf751	5.85158e-11	0.319516	0.397	0.229	1.00237e-06	3	C12orf75
NOP561	6.19874e-11	0.37404	0.267	0.14	1.06184e-06	3	NOP56
SLC25A6	6.24194e-11	0.280512	0.783	0.511	1.06924e-06	3	SLC25A6
FBL1	8.66771e-11	0.265494	0.296	0.157	1.48478e-06	3	FBL
TMEM1071	1.39112e-10	0.496343	0.567	0.367	2.383e-06	3	TMEM107
NCL1	2.11652e-10	0.265419	0.799	0.535	3.6256e-06	3	NCL
PARP11	2.73241e-10	0.370256	0.267	0.144	4.68062e-06	3	PARP1
PA2G41	3.96923e-10	0.291346	0.622	0.382	6.7993e-06	3	PA2G4
ITM2A1	3.73588e-09	0.320259	0.296	0.167	6.39956e-05	3	ITM2A
EIF5A1	1.00228e-08	0.276447	0.556	0.355	0.000171691	3	EIF5A
YBX11	1.37196e-08	0.259406	0.87	0.622	0.000235017	3	YBX1
C12orf57	3.7824e-08	0.27416	0.648	0.417	0.000647925	3	C12orf57
FOS1	7.5183e-08	0.263219	0.915	0.73	0.00128789	3	FOS
GZMK	1.12587e-169	2.30936	0.358	0.03	1.92861e-165	4	GZMK
CCL5	8.36167e-159	2.79294	0.586	0.121	1.43235e-154	4	CCL5
NKG7	2.6614e-150	2.46069	0.667	0.179	4.55897e-146	4	NKG7
KLRD1	5.46984e-132	1.94848	0.294	0.027	9.36984e-128	4	KLRD1
DUSP21	9.14258e-63	1.71089	0.424	0.135	1.56612e-58	4	DUSP2
HCST	5.92823e-47	1.15465	0.74	0.476	1.01551e-42	4	HCST
LYAR	1.88162e-45	1.44638	0.25	0.063	3.22322e-41	4	LYAR
TMSB10	1.89862e-45	0.499868	1	0.988	3.25234e-41	4	TMSB10
PLAC8	5.21063e-41	1.35035	0.566	0.318	8.9258e-37	4	PLAC8
GNLY1	1.81741e-35	1.7058	0.676	0.462	3.11323e-31	4	GNLY
TMSB4X	2.62138e-34	0.288436	1	1	4.49042e-30	4	TMSB4X
JUNB1	2.65007e-25	0.936209	0.645	0.461	4.53958e-21	4	JUNB
ISG20	9.0701e-24	1.00766	0.343	0.161	1.55371e-19	4	ISG20
NOSIP	4.88578e-22	0.977612	0.444	0.264	8.36934e-18	4	NOSIP
CMC1	5.22181e-22	1.4184	0.252	0.106	8.94497e-18	4	CMC1
FYB11	5.04019e-21	0.999036	0.387	0.21	8.63384e-17	4	FYB1
RIPOR2	3.24828e-18	0.850327	0.402	0.233	5.5643e-14	4	RIPOR2
ADGRE5	3.31001e-18	0.881413	0.314	0.158	5.67004e-14	4	ADGRE5
NEAT1	2.18704e-17	0.813532	0.581	0.45	3.7464e-13	4	NEAT1
IL32	2.55414e-16	0.414371	0.904	0.808	4.37524e-12	4	IL32
PPP2R5C	7.5346e-15	0.85095	0.375	0.229	1.29068e-10	4	PPP2R5C
CXCR41	7.6495e-14	0.78124	0.439	0.306	1.31036e-09	4	CXCR4
STK17A	1.2228e-13	0.697989	0.319	0.181	2.09466e-09	4	STK17A
ITGB2	1.19319e-12	0.869036	0.25	0.134	2.04393e-08	4	ITGB2
CD3G1	1.37923e-11	0.529453	0.304	0.175	2.36262e-07	4	CD3G
BTG1	1.57004e-11	0.457635	0.735	0.648	2.68947e-07	4	BTG1
IFITM11	8.59999e-11	0.385682	0.767	0.653	1.47318e-06	4	IFITM1
CD3D	1.189e-10	0.547883	0.6	0.485	2.03676e-06	4	CD3D
GIMAP7	2.05599e-10	0.766516	0.277	0.167	3.52191e-06	4	GIMAP7
FOS2	3.07938e-10	0.372024	0.809	0.74	5.27497e-06	4	FOS
ATM	3.9193e-09	0.707168	0.287	0.185	6.71375e-05	4	ATM
ARL4C	6.77591e-09	0.64072	0.326	0.219	0.000116071	4	ARL4C
RNF213	1.94281e-08	0.630706	0.375	0.274	0.000332804	4	RNF213
CYBA	2.21573e-08	0.387071	0.75	0.715	0.000379554	4	CYBA
ZFP36L2	1.11889e-07	0.637625	0.36	0.269	0.00191666	4	ZFP36L2
ETS1	5.35905e-07	0.524763	0.424	0.336	0.00918005	4	ETS1
PTPRC	5.41055e-07	0.435717	0.551	0.473	0.00926827	4	PTPRC
LIMD2	9.83117e-07	0.411749	0.554	0.479	0.0168408	4	LIMD2
2022-06-01	2.75329e-06	0.42781	0.559	0.481	0.0471638	4	JUN
MT-CYB	9.46584e-06	0.336455	0.752	0.72	0.16215	4	MT-CYB
TSC22D3	9.80325e-06	0.457301	0.355	0.271	0.16793	4	TSC22D3
EVL	1.02197e-05	0.448178	0.453	0.385	0.175063	4	EVL
CD691	1.8002e-05	0.381456	0.642	0.602	0.308374	4	CD69
SAT1	2.38394e-05	0.542935	0.319	0.245	0.408369	4	SAT1
JAK1	3.1358e-05	0.478239	0.333	0.26	0.537163	4	JAK1
CORO1A	3.77264e-05	0.390853	0.583	0.546	0.646253	4	CORO1A
CFLAR	4.2317e-05	0.447961	0.262	0.189	0.724891	4	CFLAR
PABPC1	7.46998e-05	0.432151	0.475	0.429	1	4	PABPC1
LCK	0.000102782	0.536719	0.272	0.21	1	4	LCK
MT-ND3	0.0001278	0.322823	0.672	0.618	1	4	MT-ND3
HLA-E	0.00026112	0.345398	0.574	0.543	1	4	HLA-E
TNFAIP31	0.000419254	0.494225	0.301	0.237	1	4	TNFAIP3
SRGN	0.00131709	0.340745	0.471	0.432	1	4	SRGN
DUSP11	0.00135618	0.298473	0.527	0.481	1	4	DUSP1
BCLAF1	0.00259267	0.411328	0.25	0.202	1	4	BCLAF1
FAM107B	0.00304112	0.496233	0.284	0.235	1	4	FAM107B
IRF1	0.00364024	0.293741	0.426	0.387	1	4	IRF1
YPEL51	0.00459193	0.335018	0.301	0.254	1	4	YPEL5
PSMB9	0.00645669	0.295949	0.446	0.424	1	4	PSMB9
AL138899.1	2.87979e-222	2.68945	0.417	0.023	4.93308e-218	5	AL138899.1
CD1E1	2.64575e-206	2.95137	0.699	0.104	4.53217e-202	5	CD1E
RAG11	1.17046e-185	2.93001	0.474	0.045	2.005e-181	5	RAG1
ARPP211	5.97024e-182	2.7357	0.5	0.053	1.0227e-177	5	ARPP21
PTCRA	8.88541e-162	2.58826	0.417	0.039	1.52207e-157	5	PTCRA
AL365440.21	1.15987e-158	2.82028	0.517	0.07	1.98686e-154	5	AL365440.2
CD1B1	9.5891e-138	2.54701	0.43	0.053	1.64261e-133	5	CD1B
CD3G2	4.47193e-126	2.56825	0.646	0.156	7.66041e-122	5	CD3G
CD8B	8.79459e-104	2.15729	0.308	0.034	1.50651e-99	5	CD8B
SOX42	1.48718e-102	2.17925	0.818	0.355	2.54753e-98	5	SOX4
MZB11	5.44418e-101	2.44031	0.57	0.148	9.32588e-97	5	MZB1
AC084033.31	1.90522e-92	2.34451	0.464	0.099	3.26364e-88	5	AC084033.3
TFDP21	2.64569e-77	2.2463	0.523	0.153	4.53207e-73	5	TFDP2
BCL11B1	1.6644e-68	2.07999	0.404	0.097	2.85111e-64	5	BCL11B
BCL7A1	2.12294e-52	1.74572	0.265	0.052	3.63659e-48	5	BCL7A
ADA1	2.23715e-46	1.76832	0.43	0.151	3.83224e-42	5	ADA
PTP4A21	2.56237e-46	1.93383	0.56	0.267	4.38934e-42	5	PTP4A2
LEF11	1.16545e-45	1.69816	0.417	0.142	1.99642e-41	5	LEF1
BCL11A1	1.15624e-43	1.62834	0.285	0.069	1.98064e-39	5	BCL11A
MDM4	1.11095e-42	2.41369	0.579	0.307	1.90305e-38	5	MDM4
AL357060.1	3.80417e-40	1.76566	0.268	0.067	6.51654e-36	5	AL357060.1
JCHAIN1	1.12047e-39	1.69515	0.421	0.155	1.91937e-35	5	JCHAIN
CD991	4.23325e-38	1.44302	0.672	0.442	7.25156e-34	5	CD99
SATB11	5.10906e-38	1.99405	0.377	0.138	8.75182e-34	5	SATB1
MALAT1	5.78586e-35	0.814173	1	1	9.91117e-31	5	MALAT1
STMN11	9.58972e-34	1.07229	0.765	0.574	1.64272e-29	5	STMN1
UQCRB	1.80282e-28	1.38478	0.593	0.39	3.08824e-24	5	UQCRB
RACK1	3.18275e-28	0.699848	0.891	0.829	5.45205e-24	5	RACK1
AIF11	7.4563e-28	1.52133	0.397	0.179	1.27726e-23	5	AIF1
LETM1	9.05643e-28	1.53464	0.252	0.079	1.55137e-23	5	LETM1
HSPB12	8.28104e-25	1.19374	0.474	0.251	1.41854e-20	5	HSPB1
SH2D1A1	4.83841e-24	1.5338	0.272	0.1	8.2882e-20	5	SH2D1A
CD3D1	1.19339e-23	1.01775	0.669	0.484	2.04428e-19	5	CD3D
RGS10	2.49386e-22	1.47562	0.301	0.125	4.27198e-18	5	RGS10
H3F3A1	4.84872e-22	0.585254	0.914	0.894	8.30585e-18	5	H3F3A
FYB12	1.00304e-20	1.3761	0.397	0.214	1.7182e-16	5	FYB1
NREP1	1.04275e-20	1.36586	0.275	0.112	1.78624e-16	5	NREP
RNASEH2B1	1.39714e-19	1.4343	0.311	0.146	2.3933e-15	5	RNASEH2B
RPL7	2.86293e-19	0.496131	0.907	0.904	4.9042e-15	5	RPL7
H1FX1	1.09652e-18	1.34733	0.427	0.255	1.87835e-14	5	H1FX
CD3E1	9.68853e-18	1.257	0.411	0.236	1.65965e-13	5	CD3E
UGP21	3.3907e-17	1.2678	0.281	0.129	5.80827e-13	5	UGP2
SIVA11	9.89514e-14	1.07185	0.474	0.333	1.69504e-09	5	SIVA1
TRBC1	9.23144e-13	0.997128	0.682	0.614	1.58135e-08	5	TRBC1
MSI21	1.73603e-12	1.10827	0.255	0.129	2.97382e-08	5	MSI2
RPL34	4.00977e-12	0.257715	0.967	0.995	6.86873e-08	5	RPL34
RPL39	7.63985e-11	0.328366	0.95	0.977	1.30871e-06	5	RPL39
PNISR	1.3179e-10	0.983986	0.444	0.339	2.25757e-06	5	PNISR
1961-09-01	4.21577e-10	1.126	0.351	0.235	7.22162e-06	5	2022-09-06
COX7C	2.6556e-09	0.467434	0.785	0.801	4.54904e-05	5	COX7C
RPL23	1.23436e-08	0.486138	0.752	0.809	0.000211445	5	RPL23
TBL1XR1	6.38188e-08	0.937211	0.321	0.219	0.00109322	5	TBL1XR1
TCF7	4.41208e-07	0.899495	0.371	0.282	0.00755789	5	TCF7
RPS3A	4.0875e-06	0.292268	0.927	0.962	0.070019	5	RPS3A
GABPB1-AS1	6.27008e-06	0.813017	0.255	0.17	0.107406	5	GABPB1-AS1
LUC7L31	6.76289e-06	0.788051	0.308	0.222	0.115848	5	LUC7L3
HNRNPA11	7.7687e-06	0.495	0.613	0.635	0.133078	5	HNRNPA1
EIF3E	1.28068e-05	0.613692	0.53	0.503	0.219381	5	EIF3E
RPS81	5.45915e-05	0.25537	0.934	0.969	0.935152	5	RPS8
RPS20	9.92562e-05	0.291439	0.805	0.855	1	5	RPS20
RPL24	0.000216084	0.256851	0.818	0.856	1	5	RPL24
SRP14	0.00065969	0.363744	0.709	0.754	1	5	SRP14
HNRNPH11	0.00067637	0.559306	0.619	0.64	1	5	HNRNPH1
CXCL14	0.000971368	0.640108	0.358	0.308	1	5	CXCL14
LCK1	0.00216563	0.762108	0.262	0.212	1	5	LCK
H3F3B	0.00226687	0.305065	0.798	0.843	1	5	H3F3B
PCBP21	0.00259386	0.605436	0.411	0.393	1	5	PCBP2
RPS11	0.00284115	0.282194	0.762	0.829	1	5	RPS11
PAIP2	0.00440202	0.801287	0.305	0.272	1	5	PAIP2
CALM21	0.00502792	0.301596	0.662	0.683	1	5	CALM2
PKIB	0	2.71406	0.629	0.029	0	6	PKIB
HPGDS	6.72072e-265	2.34654	0.636	0.051	1.15126e-260	6	HPGDS
KRT1	2.32083e-200	2.19094	0.749	0.109	3.97558e-196	6	KRT1
IL2	2.99253e-184	2.09144	0.438	0.033	5.1262e-180	6	IL2
KLRB11	3.20053e-89	1.23509	1	0.931	5.48251e-85	6	KLRB1
PLIN2	1.44665e-79	1.43044	0.371	0.061	2.47811e-75	6	PLIN2
HPGD	3.71695e-76	1.40139	0.502	0.112	6.36714e-72	6	HPGD
GATA3	1.46899e-70	1.4801	0.636	0.196	2.51638e-66	6	GATA3
SAMSN1	1.6944e-54	1.09832	0.367	0.08	2.9025e-50	6	SAMSN1
RPL12	2.73631e-51	0.719445	1	0.946	4.68731e-47	6	RPL12
RPL10	5.59366e-48	0.423227	1	0.997	9.58194e-44	6	RPL10
DUSP6	7.72925e-46	1.02906	0.329	0.076	1.32402e-41	6	DUSP6
RPS29	2.51857e-45	0.505597	1	0.988	4.3143e-41	6	RPS29
KLRG1	2.98864e-43	0.975774	0.3	0.067	5.11954e-39	6	KLRG1
RPL41	6.95066e-41	0.378893	1	1	1.19065e-36	6	RPL41
PDCD4	1.61901e-39	0.901628	0.431	0.133	2.77336e-35	6	PDCD4
TNFSF10	6.6359e-38	0.958036	0.558	0.21	1.13673e-33	6	TNFSF10
RPS28	2.53422e-36	0.456716	1	0.983	4.34113e-32	6	RPS28
IL321	3.4617e-36	0.734714	0.982	0.806	5.92989e-32	6	IL32
RPS18	5.30567e-33	0.401364	1	0.996	9.08861e-29	6	RPS18
RPL32	2.59517e-32	0.401866	1	0.989	4.44553e-28	6	RPL32
RPS82	4.48157e-32	0.480327	1	0.965	7.67693e-28	6	RPS8
RPL36A1	2.53781e-30	0.695912	0.972	0.748	4.34726e-26	6	RPL36A
RPL13	7.33984e-30	0.359241	1	0.997	1.25731e-25	6	RPL13
RPS17	1.61903e-29	0.629692	0.975	0.832	2.7734e-25	6	RPS17
SMIM4	2.57472e-29	0.720279	0.286	0.081	4.4105e-25	6	SMIM4
RPL13A	7.68637e-29	0.367789	1	0.994	1.31668e-24	6	RPL13A
RPL341	1.38063e-28	0.383867	1	0.992	2.36503e-24	6	RPL34
RPS2	2.34834e-28	0.445197	1	0.964	4.02271e-24	6	RPS2
RPL18A	9.118e-28	0.403999	1	0.988	1.56191e-23	6	RPL18A
RPL37A	3.1178e-27	0.435675	1	0.965	5.34079e-23	6	RPL37A
RPL37	9.3743e-27	0.427351	1	0.955	1.60582e-22	6	RPL37
RPL26	1.16388e-26	0.417396	0.996	0.962	1.99372e-22	6	RPL26
SOX43	1.49748e-26	0.560149	0.724	0.363	2.56518e-22	6	SOX4
RPL391	2.02436e-26	0.431207	1	0.974	3.46773e-22	6	RPL39
C1orf162	2.46836e-26	0.721822	0.438	0.167	4.2283e-22	6	C1orf162
LMO4	1.38776e-25	0.786531	0.473	0.197	2.37724e-21	6	LMO4
RPS27	2.77309e-23	0.282712	1	1	4.75031e-19	6	RPS27
TESPA1	1.29925e-21	0.710329	0.336	0.126	2.22562e-17	6	TESPA1
RPS6	1.79836e-21	0.394223	1	0.973	3.08059e-17	6	RPS6
RPL28	4.44121e-21	0.317514	1	0.991	7.60778e-17	6	RPL28
ALOX5AP	9.426e-21	0.654221	0.442	0.193	1.61467e-16	6	ALOX5AP
RORA	1.02139e-20	0.57814	0.265	0.088	1.74963e-16	6	RORA
RPS12	3.00377e-20	0.316705	1	0.992	5.14545e-16	6	RPS12
EEF1A1	3.46835e-20	0.352493	1	0.979	5.94128e-16	6	EEF1A1
RGS1	4.46358e-20	0.747919	0.481	0.224	7.64611e-16	6	RGS1
TNFAIP8	4.60954e-20	0.673777	0.396	0.168	7.89614e-16	6	TNFAIP8
ADAM19	9.88586e-20	0.556795	0.258	0.086	1.69345e-15	6	ADAM19
CYSLTR1	2.17213e-19	0.678864	0.258	0.09	3.72085e-15	6	CYSLTR1
RPL5	5.17437e-19	0.474407	0.982	0.841	8.86369e-15	6	RPL5
RPL21	6.79295e-19	0.341744	0.996	0.977	1.16363e-14	6	RPL21
RPS25	7.7382e-19	0.33806	0.993	0.939	1.32555e-14	6	RPS25
RPS23	2.67193e-18	0.313962	0.996	0.982	4.57702e-14	6	RPS23
RPS26	3.1314e-18	0.513689	0.954	0.814	5.36408e-14	6	RPS26
RPL35	4.30426e-18	0.36264	1	0.959	7.3732e-14	6	RPL35
RPL19	4.80363e-18	0.334098	1	0.968	8.22861e-14	6	RPL19
RPL36	5.32257e-18	0.35488	1	0.959	9.11756e-14	6	RPL36
RPL27A	1.1662e-17	0.323578	1	0.968	1.99771e-13	6	RPL27A
LAT	1.31619e-17	0.576889	0.322	0.131	2.25464e-13	6	LAT
RPL10A	2.18795e-17	0.416044	1	0.91	3.74795e-13	6	RPL10A
PMAIP1	5.4083e-17	0.900624	0.322	0.141	9.26442e-13	6	PMAIP1
RPL231	1.3375e-16	0.39764	0.961	0.796	2.29114e-12	6	RPL23
MARCKSL11	1.57205e-16	0.610138	0.272	0.108	2.69293e-12	6	MARCKSL1
RPS24	2.23024e-16	0.332911	1	0.958	3.8204e-12	6	RPS24
RPL6	2.81733e-16	0.342822	0.993	0.944	4.82609e-12	6	RPL6
RPL11	3.13147e-16	0.278403	1	0.991	5.36421e-12	6	RPL11
RPS10	3.92332e-16	0.44093	0.968	0.824	6.72065e-12	6	RPS10
RPL31	8.85397e-16	0.328858	0.993	0.946	1.51668e-11	6	RPL31
CARD16	9.039e-16	0.674786	0.329	0.145	1.54838e-11	6	CARD16
RPL9	1.49057e-15	0.365158	0.989	0.876	2.55335e-11	6	RPL9
RPS3	1.87163e-15	0.316946	0.996	0.954	3.20611e-11	6	RPS3
RPS211	2.10582e-15	0.369022	0.993	0.891	3.60727e-11	6	RPS21
RPL15	2.02499e-14	0.276193	0.996	0.979	3.46881e-10	6	RPL15
RPS7	4.65675e-14	0.313366	0.989	0.917	7.97702e-10	6	RPS7
GPX4	5.74814e-14	0.505737	0.664	0.392	9.84657e-10	6	GPX4
RPS5	6.5513e-14	0.336224	0.996	0.917	1.12224e-09	6	RPS5
LY6E	7.86973e-14	0.598589	0.587	0.353	1.34808e-09	6	LY6E
2022-09-11	8.84113e-14	0.461132	0.322	0.145	1.51449e-09	6	2022-09-11
RPL27	4.11111e-13	0.336631	0.989	0.901	7.04233e-09	6	RPL27
RPS111	4.11479e-13	0.391628	0.961	0.816	7.04863e-09	6	RPS11
RPL3	5.3035e-13	0.30101	0.989	0.943	9.08489e-09	6	RPL3
RPL22	5.86958e-13	0.396281	0.965	0.827	1.00546e-08	6	RPL22
TLE4	6.7654e-13	0.424406	0.389	0.193	1.15891e-08	6	TLE4
RPL35A	1.03014e-12	0.277624	1	0.961	1.76463e-08	6	RPL35A
RPL30	1.30713e-12	0.287703	0.986	0.933	2.23912e-08	6	RPL30
RPL17	1.81396e-12	0.374866	0.972	0.837	3.10731e-08	6	RPL17
RPL23A	4.43887e-12	0.297881	0.989	0.938	7.60378e-08	6	RPL23A
RPL29	1.83165e-11	0.304424	0.979	0.917	3.13762e-07	6	RPL29
RARRES3	2.34025e-11	0.486736	0.378	0.2	4.00885e-07	6	RARRES3
MECP2	4.37303e-11	0.386727	0.29	0.135	7.49101e-07	6	MECP2
SNRPB2	5.86789e-11	0.403589	0.548	0.319	1.00517e-06	6	SNRPB2
PPP1CB	6.72277e-11	0.393074	0.604	0.361	1.15161e-06	6	PPP1CB
NBEAL1	1.00908e-10	0.432436	0.36	0.189	1.72855e-06	6	NBEAL1
RPS4X	1.4632e-10	0.282053	0.996	0.968	2.50646e-06	6	RPS4X
LPAR6	1.48569e-10	0.387281	0.325	0.161	2.54499e-06	6	LPAR6
FTL	1.90828e-10	0.366684	0.926	0.752	3.26888e-06	6	FTL
CD48	1.99907e-10	0.440035	0.329	0.165	3.42441e-06	6	CD48
RPLP02	3.51344e-10	0.362043	0.943	0.799	6.01852e-06	6	RPLP0
RPL38	6.54293e-10	0.315564	0.947	0.86	1.1208e-05	6	RPL38
FAM107B1	8.16568e-10	0.412184	0.41	0.229	1.39878e-05	6	FAM107B
RPL8	8.7033e-10	0.250249	0.989	0.935	1.49088e-05	6	RPL8
RPS16	1.1506e-09	0.264779	0.982	0.916	1.97099e-05	6	RPS16
EIF3E1	1.89686e-09	0.35749	0.724	0.491	3.24932e-05	6	EIF3E
RPL7A	2.21028e-09	0.293822	0.965	0.826	3.78622e-05	6	RPL7A
RPL241	2.80212e-09	0.292833	0.968	0.846	4.80003e-05	6	RPL24
FKBP1A1	3.44954e-08	0.338922	0.406	0.242	0.000590906	6	FKBP1A
CTSC	3.49291e-08	0.398718	0.261	0.137	0.000598336	6	CTSC
RPSA1	5.15808e-08	0.290952	0.94	0.812	0.000883578	6	RPSA
EVL1	8.31834e-08	0.250981	0.597	0.378	0.00142493	6	EVL
S100A61	8.8822e-08	0.254151	0.848	0.67	0.00152152	6	S100A6
EEF1B2	1.04815e-07	0.31176	0.77	0.545	0.00179548	6	EEF1B2
MYDGF	1.17455e-07	0.412892	0.276	0.152	0.00201201	6	MYDGF
SQSTM1	3.40189e-07	0.297793	0.265	0.141	0.00582744	6	SQSTM1
PPDPF	8.67233e-07	0.272906	0.629	0.422	0.0148557	6	PPDPF
SLC25A61	1.8636e-06	0.258138	0.739	0.522	0.0319235	6	SLC25A6
SAT11	2.30889e-06	0.352976	0.385	0.243	0.0395513	6	SAT1
DDIT4	3.07895e-06	0.258016	0.534	0.36	0.0527424	6	DDIT4
GPR174	3.19866e-06	0.388941	0.29	0.171	0.0547931	6	GPR174
ZFP36L21	9.22775e-06	0.265775	0.413	0.268	0.158071	6	ZFP36L2
LAPTM51	9.60849e-06	0.285519	0.343	0.211	0.164593	6	LAPTM5
BIRC3	1.30168e-05	0.274371	0.293	0.177	0.222977	6	BIRC3
PPIB	2.3876e-05	0.270502	0.477	0.327	0.408995	6	PPIB
ISG15	0.000171832	0.250858	0.633	0.459	1	6	ISG15
FAM30A	4.59745e-120	1.98807	0.568	0.034	7.87543e-116	7	FAM30A
TCF4	6.73127e-119	1.89859	0.704	0.055	1.15307e-114	7	TCF4
ACY3	5.5284e-106	1.5132	0.284	0.008	9.47015e-102	7	ACY3
MEF2C	1.89261e-100	1.71026	0.593	0.045	3.24203e-96	7	MEF2C
JCHAIN2	1.8283e-94	3.06156	0.951	0.158	3.13188e-90	7	JCHAIN
BAHCC1	2.49973e-84	0.969155	0.321	0.015	4.28203e-80	7	BAHCC1
ZCCHC7	6.43399e-80	1.36174	0.617	0.061	1.10214e-75	7	ZCCHC7
UHRF11	1.13713e-76	1.55167	0.556	0.053	1.94791e-72	7	UHRF1
IGLL11	1.00515e-75	3.03621	0.914	0.201	1.72183e-71	7	IGLL1
AC002454.1	1.10768e-71	1.03514	0.321	0.018	1.89745e-67	7	AC002454.1
SFMBT2	1.66065e-65	1.3373	0.395	0.031	2.8447e-61	7	SFMBT2
BCL11A2	3.17365e-64	1.28144	0.617	0.074	5.43647e-60	7	BCL11A
PRSS57	2.11045e-62	0.960853	0.272	0.015	3.61519e-58	7	PRSS57
CDK61	2.73636e-61	1.33512	0.58	0.07	4.68739e-57	7	CDK6
ETS2	6.00437e-61	0.95341	0.296	0.018	1.02855e-56	7	ETS2
VPREB1	1.7989e-60	1.6738	0.667	0.095	3.08151e-56	7	VPREB1
CD79A	1.2911e-59	1.31163	0.543	0.062	2.21166e-55	7	CD79A
SMIM24	4.73334e-56	1.12412	0.444	0.046	8.10822e-52	7	SMIM24
IGFBP7	1.34329e-47	1.02347	0.568	0.081	2.30105e-43	7	IGFBP7
PM20D2	8.23587e-47	0.723674	0.284	0.022	1.4108e-42	7	PM20D2
GSTP11	3.33324e-45	1.9295	0.914	0.283	5.70984e-41	7	GSTP1
AIF12	1.18395e-43	1.56396	0.802	0.182	2.0281e-39	7	AIF1
FABP51	4.23035e-36	1.24526	0.667	0.141	7.24658e-32	7	FABP5
NREP2	5.14031e-36	1.22802	0.593	0.115	8.80535e-32	7	NREP
HLA-DPA1	1.42437e-35	0.910038	0.543	0.094	2.43994e-31	7	HLA-DPA1
HMGA11	2.05308e-35	0.968767	0.593	0.111	3.51692e-31	7	HMGA1
MYC	3.38842e-35	0.958	0.37	0.049	5.80437e-31	7	MYC
FKBP4	8.91975e-35	0.489665	0.259	0.025	1.52795e-30	7	FKBP4
RPS22	9.84566e-35	0.947877	1	0.966	1.68656e-30	7	RPS2
HLA-DRA	2.33786e-34	1.4985	0.864	0.24	4.00475e-30	7	HLA-DRA
NME4	8.59758e-33	0.658853	0.358	0.048	1.47277e-28	7	NME4
PTMA1	6.24751e-32	0.979758	1	0.993	1.0702e-27	7	PTMA
MSI22	1.63388e-30	1.15368	0.593	0.129	2.79884e-26	7	MSI2
NPM12	4.92751e-30	1.52766	0.951	0.425	8.44082e-26	7	NPM1
ARMH1	7.72128e-30	0.706224	0.259	0.029	1.32266e-25	7	ARMH1
RUNX1	1.15332e-29	0.833525	0.358	0.053	1.97564e-25	7	RUNX1
CHCHD10	5.3486e-29	0.655913	0.407	0.066	9.16215e-25	7	CHCHD10
RPL392	1.66901e-28	0.810821	1	0.975	2.85902e-24	7	RPL39
ADA2	5.31854e-28	0.896535	0.667	0.16	9.11066e-24	7	ADA
GSTO11	7.00965e-28	0.926905	0.568	0.124	1.20075e-23	7	GSTO1
NME11	1.0786e-27	0.971083	0.679	0.167	1.84764e-23	7	NME1
PSMG1	1.12546e-27	0.57551	0.296	0.04	1.92792e-23	7	PSMG1
PSMA61	3.70077e-27	0.994721	0.679	0.169	6.33943e-23	7	PSMA6
NUCB21	5.72052e-27	0.878715	0.58	0.13	9.79924e-23	7	NUCB2
HSPD12	6.22538e-27	1.01693	0.63	0.152	1.06641e-22	7	HSPD1
RPS83	9.35848e-27	0.790539	1	0.966	1.60311e-22	7	RPS8
PAICS	9.36637e-26	0.598323	0.358	0.058	1.60446e-21	7	PAICS
HLA-DRB1	9.68317e-26	0.795159	0.593	0.137	1.65873e-21	7	HLA-DRB1
DKC11	1.22127e-25	0.608528	0.444	0.084	2.09203e-21	7	DKC1
TOMM40	1.26428e-25	0.583918	0.383	0.065	2.16571e-21	7	TOMM40
TESC	1.35274e-25	0.743588	0.333	0.052	2.31725e-21	7	TESC
NPM3	1.44457e-25	0.534455	0.309	0.045	2.47455e-21	7	NPM3
EIF4EBP1	2.16022e-25	0.534287	0.284	0.039	3.70046e-21	7	EIF4EBP1
STRBP	2.53187e-25	0.533171	0.321	0.049	4.3371e-21	7	STRBP
CDCA71	1.1218e-24	0.797747	0.457	0.093	1.92164e-20	7	CDCA7
PRDX1	1.36106e-24	1.18643	0.852	0.297	2.33149e-20	7	PRDX1
HLA-DPB1	1.9377e-24	1.02144	0.432	0.088	3.31928e-20	7	HLA-DPB1
RUFY3	4.06375e-24	0.622624	0.272	0.038	6.96121e-20	7	RUFY3
GGCT	5.17806e-24	0.611943	0.383	0.069	8.87002e-20	7	GGCT
RPL36A2	5.97983e-24	0.982049	1	0.757	1.02435e-19	7	RPL36A
SASH3	6.97483e-24	0.607401	0.494	0.105	1.19479e-19	7	SASH3
MCM5	2.80437e-23	0.552036	0.333	0.056	4.80388e-19	7	MCM5
MCM3	3.21164e-23	0.541639	0.333	0.056	5.50154e-19	7	MCM3
GPATCH4	4.50811e-23	0.576374	0.309	0.049	7.7224e-19	7	GPATCH4
RPS181	1.03295e-22	0.551062	1	0.996	1.76944e-18	7	RPS18
IGHM	1.10235e-22	1.10282	0.444	0.098	1.88832e-18	7	IGHM
YWHAG	5.03445e-22	0.705264	0.407	0.083	8.62401e-18	7	YWHAG
SRM	6.79332e-22	0.637722	0.432	0.091	1.1637e-17	7	SRM
IDH21	9.22829e-22	0.847463	0.58	0.15	1.58081e-17	7	IDH2
SOX44	2.08486e-21	0.952043	0.951	0.374	3.57136e-17	7	SOX4
MYB	2.42902e-21	0.625302	0.259	0.039	4.16092e-17	7	MYB
FBXW7	8.28435e-21	0.768172	0.309	0.054	1.41911e-16	7	FBXW7
EBPL	1.15238e-20	0.476231	0.346	0.065	1.97403e-16	7	EBPL
RPS231	1.49248e-20	0.569753	1	0.983	2.55661e-16	7	RPS23
RPS212	1.5245e-20	0.699505	1	0.896	2.61148e-16	7	RPS21
GINS2	1.76647e-20	0.541847	0.272	0.044	3.02596e-16	7	GINS2
RPS281	2.77549e-20	0.636809	1	0.983	4.75441e-16	7	RPS28
CCT21	3.07735e-20	0.794294	0.494	0.124	5.2715e-16	7	CCT2
GLUL	4.53874e-20	0.571406	0.346	0.067	7.77486e-16	7	GLUL
HMGB11	5.36223e-20	1.00159	0.988	0.795	9.1855e-16	7	HMGB1
RCC2	8.63906e-20	0.708848	0.321	0.061	1.47987e-15	7	RCC2
RPS31	8.97883e-20	0.647737	1	0.955	1.53807e-15	7	RPS3
DDAH2	1.1565e-19	0.629537	0.346	0.068	1.98109e-15	7	DDAH2
C19orf48	1.56179e-19	0.49431	0.383	0.08	2.67534e-15	7	C19orf48
PPP1R14B	1.69177e-19	0.656795	0.432	0.099	2.89801e-15	7	PPP1R14B
CD74	2.79154e-19	0.961626	0.988	0.478	4.7819e-15	7	CD74
TFDP1	3.88817e-19	0.561711	0.358	0.073	6.66044e-15	7	TFDP1
RGL4	3.95393e-19	0.981937	0.383	0.086	6.77308e-15	7	RGL4
BID	4.5288e-19	0.447907	0.432	0.098	7.75783e-15	7	BID
MZB12	5.46039e-19	0.652035	0.593	0.167	9.35365e-15	7	MZB1
LDHB1	7.14673e-19	0.994809	0.877	0.347	1.22424e-14	7	LDHB
CD38	9.29257e-19	0.403733	0.284	0.05	1.59182e-14	7	CD38
EEF1E1	1.0556e-18	0.437399	0.37	0.078	1.80824e-14	7	EEF1E1
CDK41	1.13079e-18	0.538573	0.37	0.079	1.93704e-14	7	CDK4
PPA11	1.54216e-18	0.626809	0.506	0.131	2.64173e-14	7	PPA1
HELLS1	1.81381e-18	0.563119	0.383	0.084	3.10706e-14	7	HELLS
LAT2	2.42232e-18	0.856826	0.481	0.126	4.14944e-14	7	LAT2
STMN12	2.9407e-18	0.859301	0.988	0.579	5.03741e-14	7	STMN1
EBLN3P	3.39155e-18	0.510907	0.37	0.08	5.80973e-14	7	EBLN3P
PRDX6	6.70751e-18	0.700656	0.469	0.122	1.149e-13	7	PRDX6
GCSH	6.76176e-18	0.448512	0.272	0.048	1.15829e-13	7	GCSH
C1QBP1	1.06241e-17	0.783231	0.63	0.195	1.8199e-13	7	C1QBP
VPREB3	1.10084e-17	0.864643	0.296	0.058	1.88575e-13	7	VPREB3
HSP90AB12	1.54291e-17	1.01555	0.926	0.461	2.64301e-13	7	HSP90AB1
PRKCB	1.58791e-17	0.587809	0.284	0.054	2.72009e-13	7	PRKCB
RPL27A1	2.12241e-17	0.538021	1	0.969	3.63568e-13	7	RPL27A
RPS171	2.13367e-17	0.797198	1	0.837	3.65498e-13	7	RPS17
PEBP1	2.59094e-17	0.851301	0.642	0.21	4.43828e-13	7	PEBP1
RPL7A1	3.03355e-17	0.76204	1	0.831	5.19647e-13	7	RPL7A
NIPSNAP3A	3.17461e-17	0.509687	0.296	0.058	5.43811e-13	7	NIPSNAP3A
CXXC5	3.93081e-17	0.681611	0.469	0.124	6.73348e-13	7	CXXC5
RNASEH2B2	4.0226e-17	0.645685	0.531	0.15	6.89071e-13	7	RNASEH2B
SNHG19	4.73663e-17	0.497223	0.296	0.058	8.11385e-13	7	SNHG19
NBEAL11	4.75374e-17	0.552237	0.642	0.191	8.14316e-13	7	NBEAL1
APEX1	7.95611e-17	0.549019	0.519	0.142	1.36288e-12	7	APEX1
TKT1	1.08111e-16	0.472518	0.444	0.112	1.85193e-12	7	TKT
HNRNPA12	1.2923e-16	0.898354	0.963	0.628	2.21371e-12	7	HNRNPA1
CTBP11	1.56221e-16	0.464878	0.494	0.132	2.67607e-12	7	CTBP1
SELL1	1.68664e-16	0.369465	0.469	0.122	2.88921e-12	7	SELL
RANBP12	1.95452e-16	0.912518	0.802	0.326	3.34809e-12	7	RANBP1
CCT7	2.72784e-16	0.356511	0.395	0.094	4.67279e-12	7	CCT7
DUT2	3.31131e-16	0.972923	0.617	0.211	5.67227e-12	7	DUT
RPS121	3.66491e-16	0.485153	1	0.992	6.278e-12	7	RPS12
RPL37A1	4.02844e-16	0.575999	1	0.966	6.90072e-12	7	RPL37A
TXN1	5.80828e-16	0.946312	0.815	0.351	9.94959e-12	7	TXN
MRPL12	6.65358e-16	0.445042	0.37	0.087	1.13976e-11	7	MRPL12
CAPRIN1	8.87256e-16	0.581064	0.37	0.088	1.51987e-11	7	CAPRIN1
GAPDH2	9.47556e-16	0.843356	0.988	0.754	1.62316e-11	7	GAPDH
PRPS2	9.83694e-16	0.52458	0.259	0.05	1.68507e-11	7	PRPS2
UQCRFS11	1.00763e-15	0.587772	0.605	0.187	1.72607e-11	7	UQCRFS1
SNRPE2	1.05642e-15	0.910118	0.815	0.353	1.80964e-11	7	SNRPE
HDAC21	1.1325e-15	0.652474	0.531	0.159	1.93998e-11	7	HDAC2
HNRNPAB2	1.16495e-15	0.720392	0.765	0.272	1.99556e-11	7	HNRNPAB
NDUFC1	1.28704e-15	0.508975	0.432	0.113	2.20469e-11	7	NDUFC1
ZNF221	1.32561e-15	0.654431	0.469	0.132	2.27076e-11	7	ZNF22
ERH1	1.37669e-15	0.877987	0.864	0.366	2.35827e-11	7	ERH
SLIRP1	1.37971e-15	0.583063	0.642	0.206	2.36345e-11	7	SLIRP
DCTPP1	1.6785e-15	0.512603	0.42	0.108	2.87527e-11	7	DCTPP1
SMARCC11	2.21317e-15	0.432443	0.383	0.094	3.79116e-11	7	SMARCC1
NUP37	2.77332e-15	0.382046	0.284	0.059	4.75069e-11	7	NUP37
HSH2D	2.99685e-15	0.462031	0.506	0.142	5.1336e-11	7	HSH2D
NOP562	3.55249e-15	0.504922	0.506	0.145	6.08542e-11	7	NOP56
PAFAH1B31	4.29485e-15	0.507774	0.395	0.101	7.35709e-11	7	PAFAH1B3
MRPS35	4.86592e-15	0.350965	0.296	0.063	8.33532e-11	7	MRPS35
AMD11	5.20076e-15	0.394741	0.42	0.109	8.90891e-11	7	AMD1
PSMG4	6.04008e-15	0.461048	0.296	0.064	1.03467e-10	7	PSMG4
MED13L	7.07531e-15	0.469913	0.309	0.069	1.212e-10	7	MED13L
CMTM7	7.85597e-15	0.456437	0.259	0.052	1.34573e-10	7	CMTM7
PXMP21	8.39935e-15	0.29469	0.272	0.055	1.43881e-10	7	PXMP2
PGAM11	1.6428e-14	0.589599	0.519	0.157	2.81412e-10	7	PGAM1
ESD1	1.67417e-14	0.720539	0.617	0.214	2.86785e-10	7	ESD
RPL51	1.94504e-14	0.634799	1	0.847	3.33185e-10	7	RPL5
PSMA31	1.97376e-14	0.613907	0.543	0.171	3.38105e-10	7	PSMA3
KPNB11	2.36739e-14	0.375089	0.543	0.163	4.05534e-10	7	KPNB1
SRP72	2.37188e-14	0.391102	0.432	0.117	4.06303e-10	7	SRP72
ITGA41	2.53123e-14	0.628159	0.358	0.092	4.336e-10	7	ITGA4
PCNA1	3.13281e-14	0.562747	0.395	0.106	5.36651e-10	7	PCNA
WDR43	3.25442e-14	0.480598	0.37	0.095	5.57483e-10	7	WDR43
EIF3L	3.50183e-14	0.531975	0.63	0.209	5.99863e-10	7	EIF3L
MAT2A	3.54704e-14	0.526524	0.296	0.068	6.07609e-10	7	MAT2A
POLE3	3.55061e-14	0.532219	0.494	0.147	6.0822e-10	7	POLE3
POLD2	3.76767e-14	0.378295	0.259	0.054	6.45401e-10	7	POLD2
NMRAL1	4.30452e-14	0.353236	0.259	0.054	7.37365e-10	7	NMRAL1
SNRPD11	4.36184e-14	0.769701	0.815	0.336	7.47183e-10	7	SNRPD1
SUCLG1	4.82333e-14	0.513849	0.395	0.106	8.26236e-10	7	SUCLG1
DHX9	6.21107e-14	0.546449	0.272	0.06	1.06396e-09	7	DHX9
RPL191	7.60246e-14	0.478565	1	0.97	1.3023e-09	7	RPL19
MIF1	1.0698e-13	0.932553	0.877	0.573	1.83257e-09	7	MIF
PCLAF1	1.13486e-13	0.969807	0.642	0.254	1.94401e-09	7	PCLAF
TIMM17A	1.27664e-13	0.589297	0.321	0.08	2.18688e-09	7	TIMM17A
PTEN	1.40778e-13	0.417963	0.407	0.112	2.41153e-09	7	PTEN
PAIP21	1.4277e-13	0.479431	0.753	0.266	2.44566e-09	7	PAIP2
YWHAE1	1.45413e-13	0.636289	0.79	0.308	2.49093e-09	7	YWHAE
LRRC75A	1.46131e-13	0.59278	0.272	0.061	2.50322e-09	7	LRRC75A
SNRPF1	1.75069e-13	0.725743	0.84	0.353	2.99893e-09	7	SNRPF
SLC25A51	2.55084e-13	0.766707	0.827	0.369	4.36959e-09	7	SLC25A5
PSMB5	2.56292e-13	0.322483	0.358	0.092	4.39029e-09	7	PSMB5
PHB2	2.69625e-13	0.427801	0.395	0.109	4.61867e-09	7	PHB2
SLC25A31	2.86409e-13	0.743593	0.84	0.348	4.90618e-09	7	SLC25A3
RPL26L11	3.09349e-13	0.327679	0.37	0.098	5.29915e-09	7	RPL26L1
UBE2E1	3.40546e-13	0.422688	0.284	0.065	5.83356e-09	7	UBE2E1
C1orf43	4.05638e-13	0.341011	0.346	0.088	6.94858e-09	7	C1orf43
TOMM20	4.18481e-13	0.384181	0.42	0.119	7.16857e-09	7	TOMM20
SRPK1	5.24674e-13	0.296419	0.284	0.065	8.98767e-09	7	SRPK1
DNMT12	6.09932e-13	0.411875	0.481	0.147	1.04481e-08	7	DNMT1
RPS61	6.83195e-13	0.466683	1	0.974	1.17031e-08	7	RPS6
LSM51	8.20287e-13	0.69814	0.765	0.322	1.40515e-08	7	LSM5
PARP12	8.88597e-13	0.477049	0.481	0.149	1.52217e-08	7	PARP1
LAIR1	9.03689e-13	0.453138	0.346	0.091	1.54802e-08	7	LAIR1
LMAN1	9.84325e-13	0.434866	0.284	0.067	1.68615e-08	7	LMAN1
C8orf33	1.00311e-12	0.439531	0.432	0.126	1.71833e-08	7	C8orf33
GLRX51	1.20788e-12	0.308991	0.358	0.096	2.0691e-08	7	GLRX5
RPL121	1.31092e-12	0.51996	1	0.948	2.2456e-08	7	RPL12
ENO11	1.54493e-12	0.698633	0.827	0.365	2.64647e-08	7	ENO1
VPS35	1.97882e-12	0.430624	0.309	0.078	3.38972e-08	7	VPS35
SRSF91	1.99862e-12	0.566454	0.593	0.211	3.42364e-08	7	SRSF9
NPC2	2.13019e-12	0.385512	0.333	0.087	3.64902e-08	7	NPC2
EMB	2.16969e-12	0.415791	0.407	0.118	3.71669e-08	7	EMB
XRCC51	2.27617e-12	0.44235	0.605	0.209	3.89908e-08	7	XRCC5
HIP1	2.66598e-12	0.387427	0.272	0.064	4.56682e-08	7	HIP1
RSL1D1	3.05061e-12	0.466823	0.432	0.131	5.2257e-08	7	RSL1D1
RPLP03	3.25213e-12	0.657959	1	0.804	5.5709e-08	7	RPLP0
LSM41	3.34049e-12	0.624175	0.667	0.249	5.72225e-08	7	LSM4
RPS291	3.47718e-12	0.3871	1	0.989	5.95641e-08	7	RPS29
RPL23A1	3.59229e-12	0.487627	1	0.94	6.15359e-08	7	RPL23A
RPL321	3.72086e-12	0.391198	1	0.989	6.37384e-08	7	RPL32
AK3	3.7928e-12	0.413252	0.296	0.074	6.49706e-08	7	AK3
PRDX31	4.04401e-12	0.456532	0.37	0.106	6.9274e-08	7	PRDX3
LYRM4	4.08155e-12	0.439567	0.309	0.08	6.99169e-08	7	LYRM4
NDUFS31	4.10582e-12	0.42013	0.457	0.142	7.03327e-08	7	NDUFS3
MPLKIP	4.16424e-12	0.285461	0.395	0.113	7.13334e-08	7	MPLKIP
CALR	4.30517e-12	0.506685	0.679	0.247	7.37475e-08	7	CALR
ANP32B1	4.36705e-12	0.687287	0.728	0.298	7.48076e-08	7	ANP32B
FBL2	5.49176e-12	0.377716	0.506	0.163	9.40739e-08	7	FBL
TAF9	7.39939e-12	0.462726	0.296	0.076	1.26752e-07	7	TAF9
HNRNPR1	7.76061e-12	0.418162	0.617	0.218	1.32939e-07	7	HNRNPR
TTC31	7.88108e-12	0.340995	0.346	0.094	1.35003e-07	7	TTC3
H2AFY1	7.94719e-12	0.656126	0.84	0.376	1.36135e-07	7	H2AFY
NUDT11	8.29405e-12	0.513825	0.383	0.114	1.42077e-07	7	NUDT1
GDI21	8.3238e-12	0.473223	0.481	0.157	1.42587e-07	7	GDI2
ACTG11	8.45295e-12	0.671819	0.988	0.71	1.44799e-07	7	ACTG1
FKBP32	8.56433e-12	0.499227	0.42	0.13	1.46707e-07	7	FKBP3
TP53	9.67742e-12	0.570193	0.259	0.063	1.65774e-07	7	TP53
RPL71	1.14276e-11	0.489324	1	0.903	1.95755e-07	7	RPL7
RPS13	1.30293e-11	0.496582	1	0.924	2.23193e-07	7	RPS13
ATP5MC21	1.33877e-11	0.653383	0.975	0.633	2.29331e-07	7	ATP5MC2
HNRNPA1P481	1.34295e-11	0.398545	0.346	0.097	2.30048e-07	7	HNRNPA1P48
RPL33	1.43017e-11	0.488139	1	0.945	2.44989e-07	7	RPL3
ATP5PB1	1.59514e-11	0.469031	0.506	0.171	2.73248e-07	7	ATP5PB
EIF3M	1.66547e-11	0.437615	0.531	0.182	2.85294e-07	7	EIF3M
MINOS11	1.67192e-11	0.431065	0.654	0.24	2.864e-07	7	MINOS1
LSP1	1.70175e-11	0.604326	0.654	0.255	2.91511e-07	7	LSP1
MRPL231	1.8072e-11	0.393493	0.358	0.103	3.09573e-07	7	MRPL23
HNRNPD2	1.88556e-11	0.555432	0.617	0.233	3.22996e-07	7	HNRNPD
EEF1B21	1.90554e-11	0.766909	0.926	0.552	3.26419e-07	7	EEF1B2
RPS161	2.00879e-11	0.484509	1	0.919	3.44105e-07	7	RPS16
PMAIP11	2.10076e-11	0.426511	0.457	0.146	3.59861e-07	7	PMAIP1
NDUFS61	2.44446e-11	0.472707	0.79	0.314	4.18736e-07	7	NDUFS6
CAND1	2.57935e-11	0.48344	0.321	0.089	4.41842e-07	7	CAND1
CCT81	2.69106e-11	0.44832	0.469	0.155	4.60978e-07	7	CCT8
NDUFV2	2.76769e-11	0.337031	0.556	0.191	4.74104e-07	7	NDUFV2
CD79B	2.8521e-11	0.521339	0.358	0.104	4.88565e-07	7	CD79B
GABPB1-AS11	2.97913e-11	0.577405	0.494	0.17	5.10326e-07	7	GABPB1-AS1
RPS3A1	3.21783e-11	0.410662	1	0.959	5.51214e-07	7	RPS3A
PHB	3.23769e-11	0.506472	0.444	0.144	5.54616e-07	7	PHB
RASGRP2	3.38266e-11	0.271852	0.383	0.113	5.7945e-07	7	RASGRP2
SRSF12	3.60429e-11	0.411441	0.37	0.11	6.17414e-07	7	SRSF1
RPL361	3.75151e-11	0.409365	1	0.961	6.42634e-07	7	RPL36
RSRC1	3.97249e-11	0.328448	0.284	0.073	6.80488e-07	7	RSRC1
MRPL13	3.9978e-11	0.290513	0.296	0.078	6.84823e-07	7	MRPL13
NAP1L12	4.0123e-11	0.678801	0.926	0.499	6.87308e-07	7	NAP1L1
OSTC	4.44578e-11	0.473356	0.605	0.222	7.61562e-07	7	OSTC
RPS15	4.53502e-11	0.371403	1	0.983	7.76849e-07	7	RPS15
RPL351	4.70937e-11	0.434284	1	0.961	8.06715e-07	7	RPL35
CANX1	4.89283e-11	0.411939	0.407	0.127	8.38141e-07	7	CANX
UQCRH1	5.29918e-11	0.635741	0.901	0.436	9.0775e-07	7	UQCRH
EIF2S3	5.55218e-11	0.322781	0.481	0.158	9.51088e-07	7	EIF2S3
TCP1	6.47784e-11	0.463012	0.383	0.118	1.10965e-06	7	TCP1
RPS101	6.95539e-11	0.61615	0.988	0.829	1.19146e-06	7	RPS10
MCM71	8.28218e-11	0.453099	0.333	0.097	1.41874e-06	7	MCM7
CLNS1A1	8.47043e-11	0.373967	0.383	0.117	1.45098e-06	7	CLNS1A
GADD45GIP1	9.54182e-11	0.410851	0.642	0.24	1.63451e-06	7	GADD45GIP1
BEX31	9.87938e-11	0.497238	0.346	0.104	1.69234e-06	7	BEX3
PSMA21	1.13028e-10	0.575698	0.654	0.264	1.93617e-06	7	PSMA2
PPIA1	1.14486e-10	0.622688	0.975	0.736	1.96114e-06	7	PPIA
MRPL42	1.14964e-10	0.345807	0.432	0.139	1.96933e-06	7	MRPL42
ECHS1	1.18505e-10	0.356469	0.37	0.112	2.03e-06	7	ECHS1
MT2A	1.25748e-10	0.348302	0.481	0.163	2.15407e-06	7	MT2A
TFAM	1.28482e-10	0.409839	0.346	0.103	2.2009e-06	7	TFAM
CCT51	1.38351e-10	0.316008	0.346	0.102	2.36996e-06	7	CCT5
SMARCD1	1.3892e-10	0.385838	0.272	0.071	2.37969e-06	7	SMARCD1
RPL261	1.4355e-10	0.423804	1	0.963	2.45902e-06	7	RPL26
LDHA1	1.4728e-10	0.570672	0.654	0.267	2.52291e-06	7	LDHA
NHP21	1.48231e-10	0.501873	0.568	0.213	2.5392e-06	7	NHP2
PTGES31	1.4838e-10	0.607448	0.728	0.301	2.54175e-06	7	PTGES3
TUBA1B1	1.52711e-10	0.60759	0.815	0.393	2.61595e-06	7	TUBA1B
RAB11A	1.5832e-10	0.319794	0.444	0.145	2.71203e-06	7	RAB11A
MAD2L11	1.59511e-10	0.398654	0.346	0.103	2.73242e-06	7	MAD2L1
RAN1	1.6631e-10	0.724578	0.827	0.402	2.84889e-06	7	RAN
RPLP1	1.70958e-10	0.297074	1	0.999	2.92851e-06	7	RPLP1
THYN1	1.76505e-10	0.284555	0.309	0.086	3.02352e-06	7	THYN1
SMS1	1.84364e-10	0.431855	0.432	0.144	3.15816e-06	7	SMS
MYL6B1	1.88843e-10	0.311293	0.284	0.076	3.23488e-06	7	MYL6B
SSR1	1.88948e-10	0.298889	0.395	0.123	3.23668e-06	7	SSR1
NDUFB5	2.10847e-10	0.412187	0.321	0.093	3.61182e-06	7	NDUFB5
MRPS12	2.22319e-10	0.434972	0.395	0.126	3.80833e-06	7	MRPS12
ANP32A1	2.26879e-10	0.445089	0.593	0.223	3.88644e-06	7	ANP32A
ATP5F1C1	2.39316e-10	0.367746	0.642	0.243	4.09949e-06	7	ATP5F1C
CFDP11	2.48207e-10	0.285645	0.506	0.173	4.25178e-06	7	CFDP1
DDT	2.51183e-10	0.331161	0.667	0.255	4.30277e-06	7	DDT
FAM96A	2.52231e-10	0.303727	0.272	0.072	4.32072e-06	7	FAM96A
EIF3F	2.83095e-10	0.397977	0.716	0.286	4.84941e-06	7	EIF3F
NCL2	2.9031e-10	0.764176	0.901	0.552	4.97301e-06	7	NCL
MORF4L21	3.05293e-10	0.391546	0.383	0.121	5.22967e-06	7	MORF4L2
MDH2	3.22124e-10	0.327	0.469	0.16	5.51798e-06	7	MDH2
EIF1AX1	3.30956e-10	0.444309	0.63	0.244	5.66928e-06	7	EIF1AX
ALDOA	3.32625e-10	0.387309	0.259	0.068	5.69787e-06	7	ALDOA
PSMA41	3.60718e-10	0.63625	0.864	0.428	6.1791e-06	7	PSMA4
RAB8A	3.8905e-10	0.370927	0.358	0.11	6.66443e-06	7	RAB8A
HSPB111	4.15162e-10	0.323199	0.383	0.121	7.11173e-06	7	HSPB11
GTF2A21	4.44082e-10	0.341402	0.432	0.144	7.60712e-06	7	GTF2A2
SSBP1	4.57365e-10	0.484765	0.593	0.228	7.83467e-06	7	SSBP1
HMGN21	4.76911e-10	0.666205	0.901	0.564	8.16948e-06	7	HMGN2
KHDRBS11	4.825e-10	0.385572	0.568	0.21	8.26523e-06	7	KHDRBS1
TMA161	4.85321e-10	0.34172	0.346	0.105	8.31354e-06	7	TMA16
SERPINB1	5.13762e-10	0.329126	0.284	0.078	8.80074e-06	7	SERPINB1
TIMM13	5.8603e-10	0.460773	0.63	0.246	1.00387e-05	7	TIMM13
RSL24D1	6.78323e-10	0.492786	0.753	0.318	1.16197e-05	7	RSL24D1
RPS51	7.50174e-10	0.425848	1	0.921	1.28505e-05	7	RPS5
RPL18A1	7.53349e-10	0.338052	1	0.988	1.29049e-05	7	RPL18A
SH3KBP1	7.5758e-10	0.305554	0.469	0.163	1.29774e-05	7	SH3KBP1
PAG1	7.67225e-10	0.276985	0.346	0.105	1.31426e-05	7	PAG1
SSB	7.77207e-10	0.325601	0.383	0.123	1.33136e-05	7	SSB
YBX12	7.81455e-10	0.660375	0.914	0.639	1.33863e-05	7	YBX1
NOP58	8.26064e-10	0.285126	0.37	0.117	1.41505e-05	7	NOP58
SNHG7	8.47861e-10	0.46471	0.358	0.115	1.45239e-05	7	SNHG7
MZT2B1	8.69157e-10	0.541506	0.815	0.378	1.48887e-05	7	MZT2B
RPS9	9.96281e-10	0.403871	1	0.938	1.70663e-05	7	RPS9
COX7A2L	1.0138e-09	0.394475	0.605	0.229	1.73665e-05	7	COX7A2L
POLR2I	1.0638e-09	0.419745	0.568	0.219	1.82229e-05	7	POLR2I
HNRNPC1	1.08182e-09	0.585	0.815	0.4	1.85316e-05	7	HNRNPC
CCT31	1.22361e-09	0.350112	0.395	0.131	2.09605e-05	7	CCT3
SNX3	1.22668e-09	0.426778	0.605	0.24	2.10131e-05	7	SNX3
PA2G42	1.2354e-09	0.625914	0.79	0.396	2.11625e-05	7	PA2G4
MRPS10	1.2487e-09	0.332535	0.296	0.086	2.13903e-05	7	MRPS10
VDAC31	1.38674e-09	0.449362	0.346	0.11	2.37548e-05	7	VDAC3
MRPS161	1.49479e-09	0.277489	0.333	0.103	2.56057e-05	7	MRPS16
PNN1	1.51057e-09	0.273693	0.494	0.176	2.58761e-05	7	PNN
RBM26	1.54635e-09	0.26658	0.333	0.102	2.6489e-05	7	RBM26
CD992	1.56315e-09	0.559178	0.877	0.449	2.67768e-05	7	CD99
IMPDH2	1.58904e-09	0.425264	0.272	0.077	2.72203e-05	7	IMPDH2
LSM7	1.59053e-09	0.447617	0.79	0.343	2.72459e-05	7	LSM7
PTRHD1	1.89356e-09	0.44001	0.383	0.129	3.24367e-05	7	PTRHD1
MRPL47	2.11471e-09	0.361363	0.407	0.138	3.6225e-05	7	MRPL47
RPA31	2.14699e-09	0.301074	0.519	0.189	3.6778e-05	7	RPA3
MRPL571	2.1629e-09	0.465044	0.679	0.28	3.70505e-05	7	MRPL57
LAGE3	2.18383e-09	0.306583	0.42	0.143	3.7409e-05	7	LAGE3
RPL232	2.36649e-09	0.495662	0.988	0.803	4.05379e-05	7	RPL23
EIF2AK2	2.5005e-09	0.257668	0.309	0.092	4.28335e-05	7	EIF2AK2
PRMT1	2.7322e-09	0.264772	0.432	0.149	4.68026e-05	7	PRMT1
ATP5MC11	2.83291e-09	0.566445	0.667	0.288	4.85277e-05	7	ATP5MC1
MLF2	2.96642e-09	0.256399	0.272	0.077	5.08147e-05	7	MLF2
TUFM	3.01682e-09	0.343773	0.469	0.171	5.16781e-05	7	TUFM
ST13	3.47072e-09	0.446872	0.63	0.259	5.94535e-05	7	ST13
SPINK2	3.49584e-09	0.409866	0.531	0.205	5.98838e-05	7	SPINK2
TIMM8B	3.71616e-09	0.318283	0.568	0.217	6.36577e-05	7	TIMM8B
PLEKHJ1	3.81015e-09	0.352699	0.346	0.111	6.52679e-05	7	PLEKHJ1
MARCKS1	4.05129e-09	0.378134	0.296	0.09	6.93986e-05	7	MARCKS
B3GNT2	4.22197e-09	0.406313	0.395	0.137	7.23223e-05	7	B3GNT2
TPRKB	4.24292e-09	0.341397	0.284	0.084	7.26812e-05	7	TPRKB
CELF1	4.83827e-09	0.263256	0.358	0.117	8.28796e-05	7	CELF1
HNRNPL	4.8643e-09	0.360352	0.296	0.09	8.33254e-05	7	HNRNPL
BAG1	5.18379e-09	0.266863	0.346	0.111	8.87984e-05	7	BAG1
ATP5F1A	5.46418e-09	0.330116	0.543	0.208	9.36014e-05	7	ATP5F1A
PYCARD	6.00895e-09	0.300489	0.543	0.205	0.000102933	7	PYCARD
IMP4	6.13755e-09	0.28472	0.259	0.073	0.000105136	7	IMP4
SNRNP251	7.42552e-09	0.421816	0.309	0.098	0.000127199	7	SNRNP25
C12orf752	7.73181e-09	0.516531	0.568	0.238	0.000132446	7	C12orf75
GLRX	7.83093e-09	0.339988	0.506	0.193	0.000134144	7	GLRX
SNRPB1	8.08729e-09	0.435577	0.815	0.361	0.000138535	7	SNRPB
ATP5MC31	9.00022e-09	0.54447	0.889	0.471	0.000154174	7	ATP5MC3
TAF1D	9.56104e-09	0.262131	0.383	0.13	0.000163781	7	TAF1D
RPL10A1	9.83383e-09	0.410334	1	0.914	0.000168453	7	RPL10A
DAP3	1.02491e-08	0.277932	0.259	0.074	0.000175567	7	DAP3
ZFAS1	1.05978e-08	0.58921	0.741	0.357	0.00018154	7	ZFAS1
APBB1IP1	1.08499e-08	0.293946	0.321	0.103	0.000185859	7	APBB1IP
ITGB3BP1	1.13204e-08	0.294324	0.272	0.081	0.000193919	7	ITGB3BP
RPS19	1.15518e-08	0.293767	1	0.996	0.000197882	7	RPS19
EIF3A1	1.1596e-08	0.255224	0.58	0.226	0.000198639	7	EIF3A
SET1	1.18365e-08	0.753968	0.938	0.587	0.000202759	7	SET
TIMM101	1.21232e-08	0.301675	0.346	0.115	0.000207671	7	TIMM10
EIF4E1	1.46784e-08	0.264137	0.556	0.215	0.000251441	7	EIF4E
HDGF	1.60744e-08	0.431342	0.259	0.077	0.000275354	7	HDGF
PRKDC1	1.82655e-08	0.385353	0.333	0.111	0.000312888	7	PRKDC
SOD1	2.27699e-08	0.349395	0.691	0.295	0.000390048	7	SOD1
EIF5A2	2.41864e-08	0.575678	0.765	0.365	0.000414313	7	EIF5A
TMSB101	2.4293e-08	0.332414	1	0.989	0.000416139	7	TMSB10
ACP1	2.45058e-08	0.380422	0.42	0.155	0.000419785	7	ACP1
ATP5PO	2.51705e-08	0.375021	0.617	0.261	0.00043117	7	ATP5PO
UBE2A	2.72418e-08	0.272153	0.333	0.111	0.000466651	7	UBE2A
RPL281	2.87603e-08	0.326246	1	0.991	0.000492664	7	RPL28
RPL14	2.96952e-08	0.399281	0.988	0.923	0.000508679	7	RPL14
CASP21	2.98344e-08	0.25567	0.296	0.094	0.000511063	7	CASP2
VPS36	3.3232e-08	0.382549	0.284	0.09	0.000569264	7	VPS36
RPLP2	3.58306e-08	0.282592	1	0.99	0.000613778	7	RPLP2
SVIP1	3.98209e-08	0.303371	0.358	0.125	0.000682132	7	SVIP
CSDE1	4.03166e-08	0.372167	0.395	0.145	0.000690624	7	CSDE1
PDE7A	4.1486e-08	0.440941	0.296	0.098	0.000710654	7	PDE7A
RPS71	4.19569e-08	0.421033	1	0.92	0.000718722	7	RPS7
TMEM126A	4.26843e-08	0.384301	0.259	0.078	0.000731182	7	TMEM126A
EIF2S21	4.28777e-08	0.348333	0.63	0.267	0.000734495	7	EIF2S2
UBE2J1	4.44004e-08	0.363026	0.296	0.097	0.000760579	7	UBE2J1
TMEM230	4.74182e-08	0.395308	0.469	0.186	0.000812273	7	TMEM230
RPL371	5.16634e-08	0.34985	1	0.957	0.000884994	7	RPL37
RPSA2	5.25397e-08	0.475436	0.988	0.816	0.000900006	7	RPSA
RPL221	6.25726e-08	0.427639	0.975	0.832	0.00107187	7	RPL22
SERBP12	6.25815e-08	0.569176	0.79	0.429	0.00107202	7	SERBP1
RPS4X1	6.45168e-08	0.358838	1	0.969	0.00110517	7	RPS4X
CYC11	6.50348e-08	0.258532	0.407	0.151	0.00111405	7	CYC1
YY1	7.69241e-08	0.27194	0.457	0.176	0.00131771	7	YY1
CBX11	8.16045e-08	0.340606	0.309	0.105	0.00139788	7	CBX1
SNHG8	8.79549e-08	0.418711	0.556	0.242	0.00150667	7	SNHG8
CBX52	9.04043e-08	0.335328	0.37	0.136	0.00154863	7	CBX5
RPS15A	9.51633e-08	0.251961	1	0.993	0.00163015	7	RPS15A
SMC21	9.79356e-08	0.381846	0.259	0.082	0.00167764	7	SMC2
NSA2	1.02657e-07	0.278561	0.593	0.244	0.00175851	7	NSA2
MFF	1.03432e-07	0.310263	0.272	0.087	0.00177179	7	MFF
FOXP1	1.09561e-07	0.301082	0.593	0.244	0.00187679	7	FOXP1
CCAR1	1.15874e-07	0.360507	0.259	0.082	0.00198491	7	CCAR1
LAMTOR2	1.37587e-07	0.333132	0.506	0.206	0.00235686	7	LAMTOR2
RPL381	1.56267e-07	0.408468	0.988	0.863	0.00267686	7	RPL38
UBE2N	1.60536e-07	0.418265	0.506	0.211	0.00274997	7	UBE2N
TUBB1	1.70509e-07	0.383657	0.765	0.377	0.00292082	7	TUBB
SRP91	1.76421e-07	0.372311	0.679	0.313	0.00302209	7	SRP9
PDCD5	1.76844e-07	0.344714	0.407	0.159	0.00302935	7	PDCD5
ILF21	1.80854e-07	0.30549	0.432	0.169	0.00309803	7	ILF2
NDUFB31	1.84508e-07	0.297393	0.519	0.211	0.00316062	7	NDUFB3
RTRAF1	2.06215e-07	0.34965	0.519	0.219	0.00353247	7	RTRAF
MT-ND41	2.19076e-07	0.488583	0.975	0.811	0.00375277	7	MT-ND4
PCM1	2.23474e-07	0.286734	0.395	0.15	0.00382812	7	PCM1
SRSF21	2.32907e-07	0.432007	0.802	0.392	0.00398969	7	SRSF2
NAA381	2.51911e-07	0.253788	0.617	0.262	0.00431523	7	NAA38
TPM4	2.98281e-07	0.289642	0.469	0.189	0.00510956	7	TPM4
CMSS11	3.02697e-07	0.297681	0.309	0.109	0.0051852	7	CMSS1
BTF3	3.32672e-07	0.479126	0.914	0.626	0.00569867	7	BTF3
NASP2	3.58626e-07	0.364649	0.481	0.206	0.00614327	7	NASP
XBP1	3.77588e-07	0.375288	0.333	0.123	0.00646808	7	XBP1
SEM11	4.22277e-07	0.28842	0.741	0.334	0.00723361	7	SEM1
NDUFV1	4.48223e-07	0.307371	0.284	0.098	0.00767806	7	NDUFV1
HSPE1	5.65739e-07	0.412732	0.728	0.355	0.00969111	7	HSPE1
SIVA12	7.21146e-07	0.291855	0.716	0.335	0.0123532	7	SIVA1
MTF21	7.40008e-07	0.324921	0.321	0.119	0.0126763	7	MTF2
SNRPG1	7.5845e-07	0.362351	0.741	0.356	0.0129923	7	SNRPG
RPL242	8.26372e-07	0.376789	0.988	0.851	0.0141558	7	RPL24
PCBP22	9.21523e-07	0.408052	0.778	0.388	0.0157857	7	PCBP2
PSMB81	1.04209e-06	0.276834	0.605	0.271	0.017851	7	PSMB8
TBCA1	1.26623e-06	0.373182	0.704	0.35	0.0216904	7	TBCA
GTF3A	1.40904e-06	0.31473	0.519	0.227	0.0241369	7	GTF3A
GTF3C6	1.46015e-06	0.275072	0.37	0.146	0.0250124	7	GTF3C6
PSMA51	1.52563e-06	0.259927	0.42	0.172	0.0261341	7	PSMA5
PSMB1	1.67352e-06	0.297895	0.741	0.353	0.0286674	7	PSMB1
RACK11	1.99567e-06	0.342644	0.988	0.83	0.0341859	7	RACK1
YWHAQ1	2.05188e-06	0.251912	0.642	0.293	0.0351487	7	YWHAQ
SRSF101	2.45371e-06	0.256126	0.531	0.235	0.0420321	7	SRSF10
CBX31	2.54949e-06	0.363688	0.765	0.377	0.0436727	7	CBX3
RPL91	2.63564e-06	0.314097	1	0.881	0.0451485	7	RPL9
RPL171	2.69234e-06	0.359657	0.975	0.843	0.0461198	7	RPL17
MT-CO3	2.9272e-06	0.378582	1	0.905	0.050143	7	MT-CO3
SELENOH	3.378e-06	0.341399	0.741	0.382	0.0578652	7	SELENOH
NDUFB41	3.42824e-06	0.357883	0.667	0.332	0.0587258	7	NDUFB4
PFDN6	3.61619e-06	0.463904	0.321	0.126	0.0619453	7	PFDN6
TMX11	4.09221e-06	0.301846	0.296	0.113	0.0700995	7	TMX1
RBBP41	4.1378e-06	0.304351	0.543	0.25	0.0708804	7	RBBP4
NDUFB111	4.4266e-06	0.308305	0.728	0.358	0.0758277	7	NDUFB11
HMGN31	4.46198e-06	0.314901	0.753	0.387	0.0764337	7	HMGN3
ATP5F1B1	6.35593e-06	0.267782	0.568	0.267	0.108877	7	ATP5F1B
RPL4	6.82141e-06	0.394518	0.963	0.703	0.116851	7	RPL4
HINT11	7.17201e-06	0.367511	0.951	0.703	0.122856	7	HINT1
RBX11	7.17854e-06	0.303219	0.84	0.43	0.122968	7	RBX1
SUMO21	7.39494e-06	0.431532	0.914	0.572	0.126675	7	SUMO2
CHCHD21	8.70465e-06	0.413746	0.901	0.57	0.149111	7	CHCHD2
PSMA71	8.88806e-06	0.346424	0.827	0.468	0.152252	7	PSMA7
HMGN11	9.53843e-06	0.431737	0.901	0.559	0.163393	7	HMGN1
HSP90B11	1.05675e-05	0.347817	0.395	0.176	0.181021	7	HSP90B1
NDUFB12	1.21299e-05	0.324377	0.864	0.468	0.207786	7	NDUFB1
MARCKSL12	1.63821e-05	0.345343	0.284	0.114	0.280626	7	MARCKSL1
SLC25A62	2.55245e-05	0.41107	0.84	0.53	0.437235	7	SLC25A6
RHOA	2.61957e-05	0.255367	0.778	0.406	0.448733	7	RHOA
RPS251	3.12151e-05	0.285662	1	0.941	0.534715	7	RPS25
RPL81	3.31247e-05	0.25206	1	0.937	0.567427	7	RPL8
EIF3E2	3.72064e-05	0.314665	0.852	0.498	0.637345	7	EIF3E
COX7B1	5.00452e-05	0.297525	0.704	0.366	0.857274	7	COX7B
PYURF	5.099e-05	0.282193	0.506	0.237	0.873458	7	PYURF
RPS201	6.79838e-05	0.310624	0.988	0.85	1	7	RPS20
NDUFA41	7.16355e-05	0.354903	0.926	0.568	1	7	NDUFA4
ATP5MPL1	9.32546e-05	0.322617	0.827	0.517	1	7	ATP5MPL
RBM3	9.82331e-05	0.32867	0.753	0.414	1	7	RBM3
NDUFS51	0.000115383	0.272416	0.741	0.412	1	7	NDUFS5
NACA	0.000130711	0.296307	0.975	0.742	1	7	NACA
MRPS15	0.000155668	0.303772	0.272	0.12	1	7	MRPS15
RPS241	0.000170486	0.257109	1	0.96	1	7	RPS24
OCIAD2	0.000170489	0.287958	0.469	0.239	1	7	OCIAD2
HSP90AA12	0.000186167	0.466263	0.914	0.629	1	7	HSP90AA1
ATP5PF1	0.000207303	0.260093	0.753	0.419	1	7	ATP5PF
RPS112	0.00024648	0.266244	0.988	0.822	1	7	RPS11
MT-ND1	0.000474055	0.316789	0.901	0.616	1	7	MT-ND1
SRSF31	0.000577729	0.261227	0.852	0.51	1	7	SRSF3
HNRNPH12	0.000594251	0.470692	0.901	0.634	1	7	HNRNPH1
H2AFZ1	0.00219926	0.29209	0.889	0.664	1	7	H2AFZ
